# Supplementary material for: Genomic Insight into the Host–Endosymbiont Relationship of Endozoicomonas montiporae CL-33T with its Coral Host
Source: Front Microbiol. 2016 Mar 8;7:251. doi: 10.3389/fmicb.2016.00251 (PMC4781883; doi:10.3389/fmicb.2016.00251)
Supplement: Supplementary file 1 [file Table1.XLSX]

## Sheet: 工作表1
Supplementary Table S1. Primers used in this study.
Primer name	Sequence (5' -> 3')	Purpose
rrnA_f	CACATTCAAGTTCAGCGTTTGTAA	used to amplify entire operon rrnA
rrnB_f	ATAAGAACGTACATTGTCGCCTAC	used to amplify entire operon rrnB
rrnC_f	CACTTGTGAAGGAGGTTAGCATTA	used to amplify entire operon rrnC
rrnD_f	GGCCGTTCTGTTCTTATACTTTTTC	used to amplify entire operon rrnD
rrnE_f	CTTCTGATACACCTCCAACACAAT	used to amplify entire operon rrnE
rrnUniv_r	CAAGCGAACATACTCGTTAATTCAG	universal primer for amplifying entire rRNA operons
EM_rrn_wf1	CTAGGGCCAAGGGAAGTCTCATCT	walking primer for sequencing
EM_rrn_wf2	CGTCTAGCCGCGGATACACTG	walking primer for sequencing
EM_rrn_wf3	AACCGCTTACACAACGCTCCTCTA	walking primer for sequencing
EM_rrn_wf4	ACGCAGTCACCCATCGCTCAATAA	walking primer for sequencing
EM_rrn_wf5	GGGCTACCTTGTTACGACTTCAC	walking primer for sequencing
EM_rrn_wf6	TACTCCCCAGGCGGTCTACTT	walking primer for sequencing
EM_rrn_wf7	TGGGCCGTGTCTCAGTCC	walking primer for sequencing
EM_rrn_wr1	GCGGCAGGCCTAACACAT	walking primer for sequencing
EM_rrn_wr2	CGGGCTCAACCTGGGAACTGC	walking primer for sequencing
EM_rrn_wr3	CCGGAGGAAGGTGGGGACGAC	walking primer for sequencing
EM_rrn_wr4	TCTGCGATAAGCGTTGGCGAGTT	walking primer for sequencing
EM_rrn_wr5	GGTAGCCGTAGCGAAAGCGAGTCT	walking primer for sequencing
EM_rrn_wr6	AGACGTAATCGATGGGAAACAGGT	walking primer for sequencing
EM_rrn_wr7	GTAACGATGGCCACGCTGTC	walking primer for sequencing
EM_rrn_wr8	AGTGGTACGCGAGCTGGGTTTAGA	walking primer for sequencing
EM_rrn_wr9	TTGGCCCTAGAGGTCACATAAGAG	walking primer for sequencing
