# Supplementary material for: Genomic Insight into the Host–Endosymbiont Relationship of Endozoicomonas montiporae CL-33T with its Coral Host
Source: Front Microbiol. 2016 Mar 8;7:251. doi: 10.3389/fmicb.2016.00251 (PMC4781883; doi:10.3389/fmicb.2016.00251)
Supplement: Supplementary file 2 [file Table2.XLSX]

## Sheet: 工作表1
Table S2. List of genes inactivated due to mobile element insertion
Locus tag	Product	Disrupted by
EZMO1_0133	transketolase	IS1380
EZMO1_0139	L-ascorbate 6-phosphate lactonase	IS1380
EZMO1_0312	IS5 family transposase	IS5
EZMO1_0318	hypothetical protein	group II intron
EZMO1_0321	IS1380 family transposase	ISNCY
EZMO1_0334	ATP-dependent DNA helicase RecQ	IS3
EZMO1_0421	D-glycerate transporter GrtP	IS1-like
EZMO1_0520	SAM-dependent methlyltransferase	IS1-like, IS3
EZMO1_0572	TMAO/DMSO reductase	IS1-like
EZMO1_0723	IstB domain-containing protein ATP-binding protein	IS3
EZMO1_0833	ISNCY family transposase	IS110
EZMO1_1019	IS630 family transposase	putative transposase
EZMO1_1087	IS1-like transposase	transposase family protein
EZMO1_1158	IS1182 family transposase	IS21
EZMO1_1208	halogenase ApdC	IS1-like
EZMO1_1211	hypothetical protein	IS110
EZMO1_1349	ISNCY family transposase	IS21
EZMO1_1569	IS5 family transposase	IS21
EZMO1_1612	IS5 family transposase	IS1-like
EZMO1_1877	IS605 family transposase	IS701
EZMO1_1939	IS1-like transposase	ISKra4
EZMO1_1951	trypsin	ISNCY
EZMO1_2106	IS110 family transposase	ISNCY
EZMO1_2116	ATPase AAA	IS1380
EZMO1_2130	CRISPR associated protein Cas1	transposase family protein
EZMO1_2150	ISL3 family transposase	IS1-like
EZMO1_2229	membrane-bound metal-dependent hydrolase	IS1380
EZMO1_2324	HAD family hydrolase	IS1-like
EZMO1_2352	ISAs1 family transposase	IS1380
EZMO1_2424	DNA polymerase II	IS3, group II intron
EZMO1_2430	IS1 repressor protein InsA	IS701
EZMO1_2437	hypothetical protein	IS630
EZMO1_2568	hypothetical protein	ISKra4
EZMO1_2619	putative nucleotidyltransferase	IS3
EZMO1_2624	IS4 family transposase	IS1-like
EZMO1_2628	ISNCY family transposase	IS701
EZMO1_2820	hypothetical protein	IS1-like
EZMO1_2901	signal transduction histidine kinase	IS3
EZMO1_2920	RNA-directed DNA polymerase	IS110, IS701
EZMO1_3101	beta-lactamase	IS630
EZMO1_3114	hypothetical protein	group II intron
EZMO1_3327	IS1595 family transposase	IS110
EZMO1_3351	ISNCY family transposase	ISKra4
EZMO1_3502	class III aminotransferase	IS1380
EZMO1_3678	IS4 family transposase	IS630
EZMO1_3743	ISNCY family transposase	IS1182
EZMO1_3757	NAD(P) transhydrogenase subunit alpha	IS701
EZMO1_3891	thymidine phosphorylase	IS701
EZMO1_3939	putative lipoprotein	IS701
EZMO1_4016	membrane protein	IS1-like
EZMO1_4135	ISKra4 family transposase	IS1-like
EZMO1_4234	glyoxalase/bleomycin resistance protein/dioxygenase	IS605
EZMO1_4688	sulfate adenylyltransferase	IS1-like
EZMO1_4846	IS4 family transposase	IS1-like
EZMO1_4885	twitching motility protein PilU	IS3
EZMO1_4948	putative chitinase	ISKra4, IS1380
