# Supplementary material for: Genomic Insight into the Host–Endosymbiont Relationship of Endozoicomonas montiporae CL-33T with its Coral Host
Source: Front Microbiol. 2016 Mar 8;7:251. doi: 10.3389/fmicb.2016.00251 (PMC4781883; doi:10.3389/fmicb.2016.00251)
Supplement: Supplementary file 3 [file Table3.XLSX]

## Sheet: 工作表1
Table S3. Testosterone degrading gene clusters in Endozoicomonas.
Locus tag	Gene	Product	Ortholog in		Note
			E. elysicola	E. numazuensis
EZMO1_1273	tesAA	3-hydroxy-9,10-secoandrosta-1,3,5(10)-triene-9,17-dione monooxygenase	elys_01902	numaz_01286	Cluster I
EZMO1_1274	tesAB	flavin-dependent monooxygenase, reductase subunit	elys_01903	numaz_01287
EZMO1_1275	tesI	3-oxo-5alpha-steroid 4-dehydrogenase	elys_01904	numaz_01288
EZMO1_1276	acsF	acyl-CoA synthetase	elys_01907	numaz_01291
EZMO1_1277	mgtE1	magnesium transporter	elys_02293	numaz_05339
EZMO1_1278	-	hypothetical protein	elys_02902	numaz_02245
EZMO1_1279	-	hypothetical protein	elys_04449	numaz_04774
EZMO1_1280	grcA	autonomous glycyl radical cofactor GrcA	elys_03619	numaz_00007
EZMO1_1281	rsmC1	16S rRNA (guanine1207-N2)-methyltransferase	elys_02080	numaz_00084
EZMO1_1282	-	hypothetical protein	-	-
EZMO1_1283	-	hypothetical protein	-	-
EZMO1_1284	-	hypothetical protein	-	-
EZMO1_1285	tesB	3,4-dihydroxy-9,10-secoandrosta-1,3,5(10)-triene-9,17-dione 4,5-dioxygenase	elys_03690	numaz_01298	Cluster II
EZMO1_1286	atoD	coenzyme A transferase	elys_03689	numaz_01299
EZMO1_1287	atoA	coenzyme A transferase	elys_03688	numaz_01300
EZMO1_1288	paaF	enoyl-CoA hydratase	elys_03687	numaz_01310
EZMO1_1289	2npD1	2-nitropropane dioxygenase	elys_03686	numaz_01311
EZMO1_1290	caiD	carnitinyl-CoA dehydratase	elys_03685	numaz_01312
EZMO1_1291	acd1	acyl-CoA dehydrogenase	elys_03684	numaz_01313
EZMO1_1292	-	acyl-CoA dehydrogenase	elys_03683	numaz_01314
EZMO1_1293	fadA	acetyl-CoA acyltransferase	elys_03682	numaz_01315
EZMO1_1294	-	short chain dehydrogenase	elys_03681	numaz_01316
EZMO1_1296	-	hypothetical protein	-	-
EZMO1_1297	-	hypothetical protein	-	numaz_02609
EZMO1_1298	-	hypothetical protein	-	-
EZMO1_1299	-	hypothetical protein	elys_02286	-
EZMO1_1300	acd2	acyl-CoA dehydrogenase	elys_01909	numaz_01349	Cluster III
EZMO1_1301	acaD1	acyl-CoA dehydrogenase	elys_01910	numaz_01350
EZMO1_1302	fabG2	3-ketoacyl-ACP reductase	elys_01911	numaz_01351
EZMO1_1303	-	MaoC-like dehydratase	elys_01912	numaz_01352
EZMO1_1304	-	acetyl-CoA C-acetyltransferase	elys_01913	numaz_01353
EZMO1_1305	sdiS	3-ketosteroid-5-isomerase	elys_01914	numaz_01355
EZMO1_1306	-	hypothetical protein	elys_01915	numaz_01356
EZMO1_1307	-	hypothetical protein	-	-
EZMO1_1308	-	hypothetical protein	elys_02639	-
EZMO1_1309	-	hypothetical protein	elys_03170	numaz_02107
EZMO1_1310	-	acetyltransferase, GNAT family	elys_01684	numaz_01530
EZMO1_1311	rsgA2	ribosome biogenesis GTPase	elys_00538	numaz_01529
EZMO1_1312	-	hypothetical protein	-	-
EZMO1_1313	-	hypothetical protein	-	-
EZMO1_1314	-	hypothetical protein	elys_01918	numaz_01359	Cluster IV
EZMO1_1315	-	putative oxidoreductase	elys_01919	numaz_01360
EZMO1_1316	tesD	4,5:9,10-diseco-3-hydroxy-5,9,17-trioxoandrosta-1(10),2-diene-4-oate hydrolase	elys_01920	numaz_01361
EZMO1_1317	tesE	2-oxopent-4-enoate hydratase	elys_01921	numaz_01362
EZMO1_1318	tesF	propionaldehyde dehydrogenase	elys_01922	numaz_01363
EZMO1_1319	tesG	4-hydroxy-2-oxovalerate aldolase	elys_01923	numaz_01364
EZMO1_1320	-	hypothetical protein	elys_01870	numaz_05143
EZMO1_1322	lapB2	ATP-binding cassette, subfamily C, bacterial LapB	elys_00560	numaz_02412
EZMO1_1323	lapC2	HlyD family type I secretion membrane fusion protein	elys_00561	numaz_04363
EZMO1_1324	-	hypothetical protein	elys_03167	numaz_02414
EZMO1_1325	-	VCBS repeat protein	elys_03167	numaz_01658
EZMO1_1326	lapE2	outer membrane protein component LapE	elys_00626	numaz_04664
EZMO1_1327	-	hypothetical protein	-	-
EZMO1_1328	sstT	serine/threonine transporter SstT	elys_03218	numaz_02751
EZMO1_1329	-	putative transcriptional regulatory protein	elys_03762	numaz_01375
EZMO1_1330	tesH	3-oxosteroid-delta-1-dehydrogenase	elys_03760	numaz_01381	Cluster V
EZMO1_1331	hsdL	hydroxysteroid dehydrogenase-like protein 2	elys_03759	numaz_01382
EZMO1_1332	fadH	2,4-dienoyl-CoA reductase (NADPH2)	elys_01993	numaz_00238
EZMO1_1333	hsd	3-beta-hydroxysteroid dehydrogenase	elys_01905	numaz_01289
EZMO1_1334	kshB	3-ketosteroid 9alpha-monooxygenase subunit B	elys_01906	numaz_01290
EZMO1_1335	-	putative cysteine protease	-	-
EZMO1_1336	-	hypothetical protein	elys_04340	numaz_00784
EZMO1_1337	-	N-acetyltransferase GCN5	elys_03193	numaz_02740
EZMO1_1338	-	regulatory protein MarR	-	-
EZMO1_1339	kshA	3-ketosteroid 9alpha-monooxygenase subunit A	elys_03765	numaz_01374
