# Supplementary material for: Genomic Insight into the Host–Endosymbiont Relationship of Endozoicomonas montiporae CL-33T with its Coral Host
Source: Front Microbiol. 2016 Mar 8;7:251. doi: 10.3389/fmicb.2016.00251 (PMC4781883; doi:10.3389/fmicb.2016.00251)
Supplement: Supplementary file 4 [file Table4.XLSX]

## Sheet: 工作表1
Table S4. Pridicted T3SS proteins from the three endozoicomonal genomes
Organism			Product
E. montiporae	E. elysicola	E. numazuensis
EZMO1_0033	elys_00341	numaz_04240	dehydroshikimate reductase
EZMO1_0130	elys_00404	numaz_01556	50S ribosomal protein L28
EZMO1_0219	elys_00557	numaz_02407	phosphate ABC transporter permease
EZMO1_0481	elys_00676	numaz_02261	hypothetical protein
EZMO1_0499	elys_00759	numaz_02229	HflK protein
EZMO1_0534	elys_00790	numaz_02180	biotin synthase
EZMO1_0560	elys_00467	numaz_03345	hypothetical protein
EZMO1_0651	elys_00042	numaz_03263	pyridoxal kinase
EZMO1_0935	elys_01320	numaz_00871	lipoic acid synthetase
EZMO1_0953	elys_03050	numaz_00847	catalase
EZMO1_1055	elys_04336	numaz_00676	acetate kinase
EZMO1_1198	elys_04034	numaz_01193	cys-tRNA(Pro)/Cys-tRNA(Cys) deacylase
EZMO1_1238	elys_01809	numaz_01230	hypothetical protein
EZMO1_1259	elys_03838	numaz_01254	hypothetical protein
EZMO1_1270	elys_03829	numaz_01266	acetoacetyl-CoA synthetase
EZMO1_1519	elys_04010	numaz_04547	30S ribosomal protein S20
EZMO1_1649	elys_03369	numaz_02834	succinate dehydrogenase, cytochrome b556 subunit
EZMO1_1709	elys_03310	numaz_02639	RNA polymerase-associated protein RapA
EZMO1_1896	elys_02496	numaz_05289	putative DNA-binding protein
EZMO1_1910	elys_02509	numaz_02003	type III secretion protein F
EZMO1_2017	elys_03131	numaz_01702	PII uridylyl-transferase
EZMO1_2136	elys_03629	numaz_03020	generic methyltransferase
EZMO1_2222	elys_02588	numaz_04457	aspartate aminotransferase
EZMO1_2650	elys_02824	numaz_04606	cell division inhibitor-like protein
EZMO1_2672	elys_02845	numaz_01582	L-serine dehydratase
EZMO1_2731	elys_02581	numaz_01629	cytidylate kinase
EZMO1_2762	elys_02952	numaz_05115	decarboxylase
EZMO1_2799	elys_02983	numaz_04970	acetyl-CoA carboxylase subunit beta
EZMO1_2851	elys_03327	numaz_04022	choline/carnitine/betaine transporter
EZMO1_2893	elys_00068	numaz_03979	hypothetical protein
EZMO1_2995	elys_02241	numaz_05088	tetraacyldisaccharide 4'-kinase
EZMO1_3090	elys_03517	numaz_03485	autophagy protein 16-like
EZMO1_3161	elys_03597	numaz_03544	cell division protein FtsZ
EZMO1_3301	elys_03635	numaz_02910	Dyp-type peroxidase family protein
EZMO1_3313	elys_03650	numaz_02942	fumarate/nitrate reduction transcriptional regulator
EZMO1_3382	elys_01930	numaz_01475	type III secretion protein P
EZMO1_3493	elys_03128	numaz_00310	aminobenzoyl-glutamate transport protein
EZMO1_3595	elys_03876	numaz_03111	ribonuclease D
EZMO1_3695	elys_00754	numaz_02990	hypothetical protein
EZMO1_3760	elys_03776	numaz_03367	hypothetical protein
EZMO1_3890	elys_01676	numaz_00412	hypothetical protein
EZMO1_3909	elys_01656	numaz_00435	secretion system effector-like protein
EZMO1_3911	elys_01654	numaz_00437	type III secretion cytoplasmic LcrG inhibitor
EZMO1_3923	elys_01623	numaz_00447	hypothetical protein
EZMO1_3998	elys_04062	numaz_01177	endonuclease III
EZMO1_4123	elys_04233	numaz_00611	nucleotide-binding protein
EZMO1_4368	elys_04541	numaz_02498	general secretion pathway protein L
EZMO1_4423	elys_01348	numaz_03655	putative metalloprotease
EZMO1_4533	elys_00808	numaz_00974	phosphate-specific transport system accessory protein PhoU homolog
EZMO1_4636	elys_00892	numaz_04090	hydroxymethylpyrimidine/phosphomethylpyrimidine kinase
EZMO1_4667	elys_04491	numaz_04074	ferritin
EZMO1_4872	elys_00072	numaz_05384	hypothetical protein
EZMO1_4875	elys_00079	numaz_05367	phosphoserine phosphatase SerB
EZMO1_4933	elys_00313	numaz_04183	F0F1 ATP synthase subunit gamma
EZMO1_4879	elys_00082	-	hypothetical protein
EZMO1_4941	elys_00196	-	protein tyrosine phosphatase
EZMO1_0440	elys_00233	-	5-carboxymethyl-2-hydroxymuconate semialdehyde dehydrogenase
EZMO1_0556	elys_00494	-	putative ATPase
EZMO1_3727	elys_00505	-	SET domain protein
EZMO1_4646	elys_00541	-	HTH-type transcriptional regulator GalR
EZMO1_0217	elys_00559	-	phosphate uptake regulator PhoU
EZMO1_4099	elys_00669	-	opioid growth factor receptor-domain protein
EZMO1_0482	elys_00677	-	TonB family protein
EZMO1_4745	elys_00716	-	polyphosphate kinase
EZMO1_4537	elys_00810	-	acetylornithine deacetylase
EZMO1_0626	elys_00959	-	sodium/di- and tricarboxylate cotransporter
EZMO1_3298	elys_00989	-	FMN-dependent NADH-azoreductase
EZMO1_4491	elys_00995	-	putative dehydrogenase
EZMO1_4524	elys_01025	-	ISL3 family transposase
EZMO1_2140	elys_01144	-	hypothetical protein
EZMO1_0654	elys_01244	-	biotin carboxyl carrier protein
EZMO1_4424	elys_01347	-	magnesium and cobalt transporter
EZMO1_4422	elys_01349	-	phosphate starvation-inducible protein PhoH and related proteins
EZMO1_1069	elys_01447	-	protein of unknown function DUF583
EZMO1_2518	elys_01513	-	cobyric acid synthase CobQ
EZMO1_3857	elys_01712	-	hypothetical protein
EZMO1_3853	elys_01715	-	2-isopropylmalate synthase
EZMO1_1607	elys_01999	-	arginine ABC transporterATP-binding protein ArtP
EZMO1_1600	elys_02005	-	STAS domain transporter
EZMO1_3251	elys_02074	-	formate acetyltransferase
EZMO1_2871	elys_02326	-	TetR family transcriptional regulator
EZMO1_1913	elys_02512	-	long-chain-fatty-acid--CoA ligase
EZMO1_1927	elys_02520	-	acetyl-CoA synthetase
EZMO1_0796	elys_02530	-	hypothetical protein
EZMO1_2907	elys_02553	-	GTP-binding protein Era
EZMO1_0304	elys_02800	-	xanthine/uracil/vitamin C permease
EZMO1_2827	elys_03010	-	N5-glutamine S-adenosyl-L-methionine-dependent methyltransferase
EZMO1_2043	elys_03095	-	tRNA(Ile)-lysidine synthetase
EZMO1_2025	elys_03114	-	undecaprenyl diphosphate synthase
EZMO1_3802	elys_03242	-	acetoacetate decarboxylase
EZMO1_4648	elys_03264	-	galactose-1-phosphate uridylyltransferase
EZMO1_1714	elys_03285	-	segregation and condensation protein A
EZMO1_3052	elys_03486	-	thioredoxin domain-containing protein
EZMO1_3312	elys_03649	-	oxygen-independent coproporphyrinogen III oxidase
EZMO1_2877	elys_03667	-	nonreceptor type protein tyrosine phosphatase
EZMO1_3347	elys_03674	-	thiamine biosynthesis protein ThiH
EZMO1_1330	elys_03760	-	3-oxosteroid-delta-1-dehydrogenase
EZMO1_3570	elys_03806	-	alpha/beta fold family hydrolase
EZMO1_1520	elys_04009	-	virulence factor mviN
EZMO1_2796	elys_04167	-	hypothetical protein
EZMO1_4066	elys_04177	-	hypothetical protein
EZMO1_4082	elys_04182	-	hypothetical protein
EZMO1_4086	elys_04187	-	general L-amino acid transport system ATP-binding protein
EZMO1_1107	elys_04270	-	putative transcriptional regulator, LysR family
EZMO1_1053	elys_04338	-	hypothetical protein
EZMO1_0991	elys_04345	-	hypothetical protein
EZMO1_4236	elys_04355	-	bifunctional proline dehydrogenase/pyrroline-5-carboxylate dehydrogenase
EZMO1_4359	elys_04532	-	general secretion pathway protein C
EZMO1_4369	elys_04542	-	general secretion pathway protein M
EZMO1_3431	elys_04591	-	pyruvic-ferredoxin oxidoreductase subunit delta
EZMO1_3718	elys_04609	-	diaminopropionate ammonia-lyase
EZMO1_0017	-	numaz_04233	hypothetical protein
EZMO1_0072	-	numaz_04269	zinc transport protein ZnuC
EZMO1_0101	-	numaz_04295	hypothetical protein
EZMO1_0162	-	numaz_01532	zinc carboxypeptidase-like protein
EZMO1_0333	-	numaz_03059	DNA processing protein
EZMO1_0396	-	numaz_02342	hypothetical protein
EZMO1_0489	-	numaz_02243	putative iron-sulfur cluster binding protein
EZMO1_0803	-	numaz_02613	hypothetical protein
EZMO1_0835	-	numaz_04905	SEC-C motif domain-containing protein
EZMO1_0961	-	numaz_00834	lactoylglutathione lyase family protein
EZMO1_0988	-	numaz_00794	quinolinate phosphoribosyltransferase [decarboxylating]
EZMO1_1002	-	numaz_02207	hypothetical protein
EZMO1_1006	-	numaz_00727	hypothetical protein
EZMO1_1115	-	numaz_01057	4-alpha-glucanotransferase
EZMO1_1275	-	numaz_01288	3-oxo-5alpha-steroid 4-dehydrogenase
EZMO1_1657	-	numaz_02826	succinyl-CoA synthetase subunit alpha
EZMO1_1680	-	numaz_05017	IS1182 family transposase
EZMO1_1902	-	numaz_02011	exonuclease VII, large subunit
EZMO1_2149	-	numaz_03207	hypothetical protein
EZMO1_2166	-	numaz_04362	ATP-binding cassette, subfamily C, bacterial LapB
EZMO1_2272	-	numaz_03936	negative regulator of flagellin synthesis (anti-sigma28 factor)
EZMO1_2275	-	numaz_03926	flagellar basal-body rod protein FlgC
EZMO1_2279	-	numaz_03930	lateral flagellar basal-body rod protein FlgG
EZMO1_2282	-	numaz_03933	putative N-acetylmuramidase
EZMO1_2284	-	numaz_03934	lateral flagellar hook-associated protein
EZMO1_2285	-	numaz_03935	flagellar hook-associated protein FlgL
EZMO1_2291	-	numaz_03915	flagellin C
EZMO1_2318	-	numaz_04944	aminotransferase
EZMO1_2365	-	numaz_01607	cytosine permease
EZMO1_2411	-	numaz_04617	transcription-repair coupling factor
EZMO1_2417	-	numaz_04624	microcin C transport system ATP-binding protein
EZMO1_2664	-	numaz_04594	NAD(P)H-dependent glycerol-3-phosphate dehydrogenase
EZMO1_2742	-	numaz_03991	hypothetical protein
EZMO1_2760	-	numaz_05117	NUDIX hydrolase
EZMO1_2793	-	numaz_04969	folylpolyglutamate synthetase
EZMO1_2824	-	numaz_04994	long-chain-fatty-acid--CoA ligase
EZMO1_2941	-	numaz_05033	L-serine dehydratase
EZMO1_2974	-	numaz_05062	DNA polymerase III subunit delta
EZMO1_3015	-	numaz_03241	hypothetical protein
EZMO1_3026	-	numaz_03429	O-acetylhomoserine sulfhydrylase
EZMO1_3098	-	numaz_03493	prolyl-tRNA ligase
EZMO1_3141	-	numaz_04415	hypothetical protein
EZMO1_3268	-	numaz_00113	ABC transporter permease protein
EZMO1_3372	-	numaz_01485	glycosyl transferase, group 2 family protein
EZMO1_3598	-	numaz_03113	hypothetical protein
EZMO1_3609	-	numaz_03117	7-cyano-7-deazaguanine reductase
EZMO1_3699	-	numaz_04156	IS1182 family transposase
EZMO1_3704	-	numaz_03212	aminoglycoside phosphotransferase
EZMO1_3796	-	numaz_03258	cyclopropane-fatty-acyl-phospholipid synthase
EZMO1_3821	-	numaz_04012	putative alpha-glycerophosphate oxidase
EZMO1_3866	-	numaz_00389	anti-sigma factor antagonist
EZMO1_3873	-	numaz_00396	hypothetical protein
EZMO1_3889	-	numaz_00411	hypothetical protein
EZMO1_3908	-	numaz_00434	type III secretion operon protein
EZMO1_3987	-	numaz_02431	geranyl-CoA carboxylase beta subunit
EZMO1_3989	-	numaz_02429	ATPase
EZMO1_4027	-	numaz_00494	nucleoid-associated protein NdpA
EZMO1_4348	-	numaz_04891	hypothetical protein
EZMO1_4356	-	numaz_02035	proteasome-activating nucleotidase-like
EZMO1_4459	-	numaz_04875	glycerol kinase
EZMO1_4530	-	numaz_00970	general secretion pathway protein E
EZMO1_4657	-	numaz_04083	hypothetical protein
EZMO1_4675	-	numaz_04058	glucose-6-phosphate isomerase
EZMO1_4823	-	numaz_05402	putative nucleotidyl transferase
EZMO1_4873	-	numaz_05385	hypothetical protein
EZMO1_4874	-	numaz_05386	PAS domain S-box/diguanylate cyclase (GGDEF) domain-containing protein
-	elys_01688	numaz_00404	hypothetical protein
-	elys_01675	numaz_00413	Protein of unknown function (DUF1631)
-	elys_01662	numaz_00428	YOP proteins translocation protein K (YscK)
-	elys_01658	numaz_00433	HrpJ-like domain
-	elys_01587	numaz_00449	Factor for inversion stimulation Fis, transcriptional activator
-	elys_00740	numaz_00487	DNA-N1-methyladenine dioxygenase (EC 1.14.11.-)
-	elys_04122	numaz_00510	Aspartate/tyrosine/aromatic aminotransferase
-	elys_04179	numaz_00530	Predicted ATPase related to phosphate starvation-inducible protein PhoH
-	elys_00563	numaz_00557	copper-(or silver)-translocating P-type ATPase
-	elys_03087	numaz_00560	phosphate ABC transporter membrane protein 1, PhoT family (TC 3.A.1.7.1)
-	elys_03089	numaz_00562	phosphate ABC transporter, ATP-binding protein
-	elys_01227	numaz_00689	hypothetical protein
-	elys_01223	numaz_00709	transaminase
-	elys_03750	numaz_00849	Flavodoxin reductases (ferredoxin-NADPH reductases) family 1
-	elys_00811	numaz_00977	N-acetylglutamate synthase (EC 2.3.1.1)
-	elys_01464	numaz_01055	Maltoporin (phage lambda and maltose receptor)
-	elys_04488	numaz_01062	Cyclopropane fatty acid synthase and related methyltransferases
-	elys_01523	numaz_01141	Predicted ATPases of PP-loop superfamily
-	elys_04050	numaz_01180	electron transport complex, RnfABCDGE type, G subunit
-	elys_00297	numaz_01264	methylmalonic acid semialdehyde dehydrogenase
-	elys_01918	numaz_01359	Polyketide cyclase / dehydrase and lipid transport
-	elys_02943	numaz_01469	Enterobacterial virulence protein IpgD
-	elys_00411	numaz_01567	Exopolyphosphatase
-	elys_01168	numaz_01658	type I secretion C-terminal target domain (VC_A0849 subclass)
-	elys_03073	numaz_01662	DNA mismatch repair protein MutS
-	elys_03112	numaz_01693	1-deoxy-D-xylulose 5-phosphate reductoisomerase (EC 1.1.1.267)
-	elys_03133	numaz_01704	Uncharacterized conserved protein
-	elys_01490	numaz_01855	Enterobacterial virulence protein IpgD
-	elys_02310	numaz_01946	TRAP transporter, 4TM/12TM fusion protein
-	elys_02295	numaz_01972	tRNA (guanine-N1)-methyltransferase
-	elys_02507	numaz_02005	Glycosyltransferase
-	elys_01128	numaz_02209	hypothetical protein
-	elys_00564	numaz_02210	Predicted metal-dependent hydrolase of the TIM-barrel fold
-	elys_00631	numaz_02332	glutamate-cysteine ligase (EC 6.3.2.2)
-	elys_00620	numaz_02351	CheW-like domain
-	elys_00556	numaz_02406	ABC-type uncharacterized transport system, permease component
-	elys_00561	numaz_02413	type I secretion membrane fusion protein, HlyD family
-	elys_01592	numaz_02526	capsular exopolysaccharide family
-	elys_00774	numaz_02905	putative efflux protein, MATE family
-	elys_03097	numaz_02937	Acyl-CoA dehydrogenases
-	elys_00511	numaz_03186	hypothetical protein
-	elys_03421	numaz_03370	uncharacterized radical SAM protein YgiQ
-	elys_03487	numaz_03448	phosphoribosylaminoimidazole-succinocarboxamide synthase, Vibrio type
-	elys_03490	numaz_03451	Peroxiredoxin
-	elys_03588	numaz_03536	Uncharacterized protein conserved in bacteria
-	elys_00687	numaz_03582	guanine deaminase (EC 3.5.4.3)
-	elys_01353	numaz_03665	glutamate-1-semialdehyde-2,1-aminomutase
-	elys_00245	numaz_03710	ABC-type nitrate/sulfonate/bicarbonate transport system, permease component
-	elys_01082	numaz_03735	Uncharacterized low-complexity proteins
-	elys_01068	numaz_03752	DNA repair protein RecN
-	elys_03622	numaz_03832	Entner-Doudoroff aldolase
-	elys_00696	numaz_03899	Predicted ABC-type transport system, ATPase component
-	elys_00742	numaz_04006	glutamyl-queuosine tRNA(Asp) synthetase
-	elys_03453	numaz_04179	Uncharacterized Zn-ribbon-containing protein involved in phosphonate metabolism
-	elys_00354	numaz_04226	glycyl-tRNA synthetase alpha chain (EC 6.1.1.14)
-	elys_03951	numaz_04244	arginine decarboxylase (EC 4.1.1.19)
-	elys_00427	numaz_04290	ATP-dependent DNA helicase UvrD (EC 3.6.1.-)
-	elys_01503	numaz_04403	fumarylacetoacetate hydrolase (EC 3.7.1.2)
-	elys_02750	numaz_04660	Site-specific recombinase XerD
-	elys_03167	numaz_04665	type I secretion C-terminal target domain (VC_A0849 subclass)
-	elys_02480	numaz_04741	Protein of unknown function (DUF2608)
-	elys_03152	numaz_05015	Purine-cytosine permease and related proteins
-	elys_02259	numaz_05065	aminodeoxychorismate lyase
-	elys_02243	numaz_05086	3-deoxy-D-manno-octulosonate cytidylyltransferase
-	elys_02726	numaz_05235	tRNA (5-methylaminomethyl-2-thiouridylate)-methyltransferase (EC 2.1.1.61)
EZMO1_0010	-	-	hypothetical protein
EZMO1_0019	-	-	DNA protecting protein dpra
EZMO1_0031	-	-	L-threonylcarbamoyladenylate synthase
EZMO1_0042	-	-	oligopeptide ABC transporter permease protein
EZMO1_0049	-	-	hypothetical protein
EZMO1_0051	-	-	ISL3 family transposase
EZMO1_0053	-	-	hypothetical protein
EZMO1_0055	-	-	oligopeptidase A
EZMO1_0074	-	-	hypothetical protein
EZMO1_0080	-	-	GTPase EngB
EZMO1_0089	-	-	IS701 family transposase
EZMO1_0093	-	-	hypothetical protein
EZMO1_0098	-	-	glutamate racemase
EZMO1_0108	-	-	hypothetical protein
EZMO1_0112	-	-	cation diffusion facilitator family transporter
EZMO1_0116	-	-	TetR family transcriptional regulator
EZMO1_0128	-	-	hypothetical protein
EZMO1_0134	-	-	IS1380 family transposase
EZMO1_0140	-	-	IS1380 family transposase
EZMO1_0166	-	-	hypothetical protein
EZMO1_0179	-	-	hypothetical protein
EZMO1_0203	-	-	Cre recombinase-like protein
EZMO1_0207	-	-	deoxyribose-phosphate aldolase
EZMO1_0214	-	-	IS1380 family transposase
EZMO1_0230	-	-	hypothetical protein
EZMO1_0231	-	-	glucosamine-6-phosphate deaminase
EZMO1_0232	-	-	hypothetical protein
EZMO1_0242	-	-	hypothetical protein
EZMO1_0244	-	-	IS1380 family transposase
EZMO1_0245	-	-	hypothetical protein
EZMO1_0252	-	-	MATE efflux family protein
EZMO1_0253	-	-	hypothetical protein
EZMO1_0260	-	-	iron(III) dicitrate ABC transporter permease
EZMO1_0268	-	-	IS701 family transposase
EZMO1_0270	-	-	S-formylglutathione hydrolase
EZMO1_0273	-	-	ISKra4 family transposase
EZMO1_0274	-	-	MutT/nudix family protein
EZMO1_0297	-	-	hypothetical protein
EZMO1_0328	-	-	malate dehydrogenase
EZMO1_0352	-	-	nickel transporter
EZMO1_0354	-	-	dihydropyrimidine dehydrogenase subunit PreA
EZMO1_0362	-	-	IS1380 family transposase
EZMO1_0363	-	-	deoxyribonuclease IV
EZMO1_0381	-	-	hypothetical protein
EZMO1_0387	-	-	type IV pili sensor histidine kinase and response regulator
EZMO1_0397	-	-	hypothetical protein
EZMO1_0410	-	-	transcriptional regulator
EZMO1_0418	-	-	Na+ driven multidrug efflux pump
EZMO1_0426	-	-	tRNA (guanine-N7-)-methyltransferase
EZMO1_0429	-	-	uroporphyrin-III C-methyltransferase
EZMO1_0433	-	-	histidine kinase internal region
EZMO1_0457	-	-	hypothetical protein
EZMO1_0459	-	-	glycosyl transferase
EZMO1_0476	-	-	pyrroline-5-carboxylate reductase
EZMO1_0491	-	-	tRNA threonylcarbamoyladenosine biosynthesis protein TsaE
EZMO1_0496	-	-	tRNA isopentenyltransferase MiaA
EZMO1_0507	-	-	hypothetical protein
EZMO1_0518	-	-	phosphatase
EZMO1_0524	-	-	XRE family transcriptional regulator
EZMO1_0535	-	-	8-amino-7-oxononanoate synthase
EZMO1_0555	-	-	hypothetical protein
EZMO1_0578	-	-	hypothetical protein
EZMO1_0611	-	-	hypothetical protein
EZMO1_0612	-	-	hypothetical protein
EZMO1_0629	-	-	hypothetical protein
EZMO1_0641	-	-	hypothetical protein
EZMO1_0645	-	-	LysR family transcriptional regulator
EZMO1_0652	-	-	isovaleryl-CoA dehydrogenase
EZMO1_0653	-	-	3-methylcrotonoyl-CoA carboxylase subunit beta
EZMO1_0666	-	-	RnfABCDGE type electron transport complex subunit G2
EZMO1_0674	-	-	IS1380 family transposase
EZMO1_0676	-	-	hypothetical protein
EZMO1_0685	-	-	hypothetical protein
EZMO1_0688	-	-	AraC family transcriptional regulator
EZMO1_0715	-	-	hypothetical protein
EZMO1_0721	-	-	hypothetical protein
EZMO1_0729	-	-	hypothetical protein
EZMO1_0747	-	-	IS701 family transposase
EZMO1_0748	-	-	hypothetical protein
EZMO1_0760	-	-	hypothetical protein
EZMO1_0768	-	-	esterase YqiA
EZMO1_0770	-	-	formate transporter FocA
EZMO1_0790	-	-	serine transporter
EZMO1_0791	-	-	hypothetical protein
EZMO1_0821	-	-	SecY interacting protein Syd
EZMO1_0822	-	-	alkyl hydroperoxide reductase subunit C
EZMO1_0824	-	-	hypothetical protein
EZMO1_0832	-	-	hypothetical protein
EZMO1_0853	-	-	putative cellobiose phosphorylase
EZMO1_0862	-	-	hypothetical protein
EZMO1_0866	-	-	glutathione importing ABC transporter, ATP-binding protein
EZMO1_0882	-	-	hypothetical protein
EZMO1_0887	-	-	ISKra4 family transposase
EZMO1_0890	-	-	IS1380 family transposase
EZMO1_0892	-	-	hypothetical protein
EZMO1_0908	-	-	aminobenzoyl-glutamate transport protein
EZMO1_0920	-	-	oxidoreductase FAD/NAD(P)-binding domain-containing protein
EZMO1_0936	-	-	hypothetical protein
EZMO1_0938	-	-	hypothetical protein
EZMO1_0939	-	-	nitroreductase
EZMO1_0950	-	-	hypothetical protein
EZMO1_0956	-	-	N-acyl-phosphatidylethanolamine-hydrolyzing phospholipase D
EZMO1_0969	-	-	hypothetical protein
EZMO1_0970	-	-	leucyl-tRNA synthetase
EZMO1_0975	-	-	ABC transport system ATP-binding protein
EZMO1_0980	-	-	hypothetical protein
EZMO1_0986	-	-	hypothetical protein
EZMO1_0998	-	-	hypothetical protein
EZMO1_1012	-	-	succinylglutamic semialdehyde dehydrogenase
EZMO1_1041	-	-	adenosylmethionine-8-amino-7-oxononanoate aminotransferase
EZMO1_1052	-	-	hypothetical protein
EZMO1_1058	-	-	Cl-channel, voltage-gated family protein
EZMO1_1071	-	-	mechanosensitive ion channel protein MscS
EZMO1_1078	-	-	pyruvate-formate lyase-activating enzyme
EZMO1_1100	-	-	hypothetical protein
EZMO1_1111	-	-	SufS subfamily cysteine desulfurase
EZMO1_1126	-	-	4-alpha-glucanotransferase
EZMO1_1141	-	-	glycogen synthase
EZMO1_1150	-	-	hypothetical protein
EZMO1_1164	-	-	alpha/beta fold superfamily hydrolase
EZMO1_1191	-	-	IS701 family transposase
EZMO1_1194	-	-	phosphate ABC transporter permease
EZMO1_1197	-	-	ribosome-associated protein
EZMO1_1202	-	-	hypothetical protein
EZMO1_1204	-	-	nitroreductase
EZMO1_1206	-	-	IS701 family transposase
EZMO1_1214	-	-	all-trans-retinol 13,14-reductase
EZMO1_1233	-	-	hypothetical protein
EZMO1_1235	-	-	ATP-binding Mrp/Nbp35 family protein
EZMO1_1277	-	-	magnesium transporter
EZMO1_1283	-	-	ISKra4 family transposase
EZMO1_1284	-	-	hypothetical protein
EZMO1_1288	-	-	enoyl-CoA hydratase
EZMO1_1311	-	-	ribosome biogenesis GTPase
EZMO1_1312	-	-	hypothetical protein
EZMO1_1322	-	-	ATP-binding cassette, subfamily C, bacterial LapB
EZMO1_1324	-	-	hypothetical protein
EZMO1_1341	-	-	cystathione beta-lyase
EZMO1_1352	-	-	IS3 family transposase, partial
EZMO1_1356	-	-	hypothetical protein
EZMO1_1357	-	-	hypothetical protein
EZMO1_1358	-	-	ISKra4 family transposase
EZMO1_1362	-	-	ISKra4 family transposase
EZMO1_1363	-	-	gp9
EZMO1_1373	-	-	IstB domain-containing protein ATP-binding protein
EZMO1_1375	-	-	hypothetical protein
EZMO1_1378	-	-	gp9
EZMO1_1379	-	-	hypothetical protein
EZMO1_1380	-	-	IS1380 family transposase
EZMO1_1387	-	-	hypothetical protein
EZMO1_1389	-	-	hypothetical protein
EZMO1_1397	-	-	Ser/Thr protein phosphatase
EZMO1_1403	-	-	hypothetical protein
EZMO1_1415	-	-	IS1380 family transposase
EZMO1_1428	-	-	translocation protein TolB
EZMO1_1429	-	-	hypothetical protein
EZMO1_1454	-	-	hypothetical protein
EZMO1_1455	-	-	putative bacteriophage tail fiber protein
EZMO1_1464	-	-	phage major capsid protein E
EZMO1_1468	-	-	phage portal protein, lambda family
EZMO1_1493	-	-	hypothetical protein
EZMO1_1499	-	-	hypothetical protein
EZMO1_1510	-	-	IpgD
EZMO1_1538	-	-	IS3 family transposase, partial
EZMO1_1560	-	-	hypothetical protein
EZMO1_1572	-	-	IS4 family transposase
EZMO1_1581	-	-	IS701 family transposase, partial
EZMO1_1590	-	-	IS1380 family transposase
EZMO1_1611	-	-	hypothetical protein
EZMO1_1618	-	-	serine/threonine protein kinase
EZMO1_1620	-	-	hypothetical protein
EZMO1_1622	-	-	Fe-S oxidoreductase
EZMO1_1631	-	-	histidine ammonia-lyase
EZMO1_1632	-	-	urocanate hydratase
EZMO1_1634	-	-	imidazolonepropionase
EZMO1_1663	-	-	general secretion pathway protein G
EZMO1_1672	-	-	hypothetical protein
EZMO1_1674	-	-	putative phage-related protein (fragment), KorB DNA-binding domain-like
EZMO1_1676	-	-	IstB domain-containing protein ATP-binding protein
EZMO1_1678	-	-	resolvase domain-containing protein
EZMO1_1689	-	-	exodeoxyribonuclease V subunit alpha
EZMO1_1696	-	-	hypothetical protein
EZMO1_1699	-	-	aminopeptidase 2
EZMO1_1708	-	-	hypothetical protein
EZMO1_1734	-	-	hypothetical protein
EZMO1_1738	-	-	hypothetical protein
EZMO1_1741	-	-	regulatory protein UhpC
EZMO1_1751	-	-	hypothetical protein
EZMO1_1752	-	-	ISKra4 family transposase
EZMO1_1758	-	-	hypothetical protein
EZMO1_1775	-	-	hypothetical protein
EZMO1_1798	-	-	hypothetical protein
EZMO1_1819	-	-	hypothetical protein
EZMO1_1820	-	-	hypothetical protein
EZMO1_1829	-	-	hypothetical protein
EZMO1_1833	-	-	PBSX family phage portal protein
EZMO1_1837	-	-	small terminase subunit
EZMO1_1838	-	-	head completion protein
EZMO1_1841	-	-	phage protein
EZMO1_1853	-	-	nucleoid DNA-binding protein
EZMO1_1881	-	-	RNA methyltransferase TrmH
EZMO1_1911	-	-	type III secretion protein E
EZMO1_1956	-	-	IS1182 family transposase
EZMO1_1959	-	-	IS1182 family transposase
EZMO1_1971	-	-	recombination regulator RecX
EZMO1_1984	-	-	hypothetical protein
EZMO1_1994	-	-	hypothetical protein
EZMO1_2001	-	-	hypothetical protein
EZMO1_2002	-	-	hypothetical protein
EZMO1_2019	-	-	hypothetical protein
EZMO1_2033	-	-	acyl-ACP-UDP-N- acetylglucosamine O-acyltransferase
EZMO1_2035	-	-	RNase HII
EZMO1_2036	-	-	IS701 family transposase
EZMO1_2058	-	-	hypothetical protein
EZMO1_2070	-	-	hypothetical protein
EZMO1_2074	-	-	IS1380 family transposase
EZMO1_2075	-	-	integrase
EZMO1_2078	-	-	hypothetical protein
EZMO1_2079	-	-	mobilization protein A, MobA
EZMO1_2080	-	-	hypothetical protein
EZMO1_2092	-	-	CRISPR-associated protein Cas2
EZMO1_2096	-	-	CRISPR-associated protein
EZMO1_2109	-	-	CRISPR-associated protein VVA1548 family
EZMO1_2117	-	-	IS1380 family transposase
EZMO1_2120	-	-	IS1380 family transposase
EZMO1_2152	-	-	hypothetical protein
EZMO1_2165	-	-	HlyD family type I secretion membrane fusion protein
EZMO1_2169	-	-	hypothetical protein
EZMO1_2177	-	-	methylenetetrahydrofolate dehydrogenase/methenyltetrahydrofolate cyclohydrolase
EZMO1_2185	-	-	hypothetical protein
EZMO1_2198	-	-	hypothetical protein
EZMO1_2207	-	-	heme exporter protein CcmB
EZMO1_2208	-	-	heme exporter protein CcmC
EZMO1_2243	-	-	ISAs1 family transposase
EZMO1_2252	-	-	flagellar biosynthesis protein FliP
EZMO1_2261	-	-	flagellar assembly protein H
EZMO1_2267	-	-	WD repeat-containing protein
EZMO1_2271	-	-	flagellar biosynthesis protein FlgN
EZMO1_2277	-	-	flagellar hook protein E
EZMO1_2290	-	-	DNA polymerase beta domain-containing protein
EZMO1_2298	-	-	flagellin C
EZMO1_2299	-	-	putative acyl carrier protein
EZMO1_2303	-	-	flagellar hook-length control protein
EZMO1_2330	-	-	hypothetical protein
EZMO1_2353	-	-	IS1380 family transposase
EZMO1_2357	-	-	hypothetical protein
EZMO1_2382	-	-	GntR family transcriptional regulator
EZMO1_2388	-	-	putative Acyl-CoA N-acyltransferase
EZMO1_2390	-	-	phosphoenolpyruvate synthase
EZMO1_2393	-	-	threonine dehydratase
EZMO1_2415	-	-	ISKra4 family transposase
EZMO1_2439	-	-	IS1380 family transposase
EZMO1_2441	-	-	hypothetical protein
EZMO1_2464	-	-	nucleoid DNA-binding protein
EZMO1_2468	-	-	baseplate J family protein
EZMO1_2471	-	-	phage gene
EZMO1_2476	-	-	hypothetical protein
EZMO1_2488	-	-	hypothetical protein
EZMO1_2497	-	-	hypothetical protein
EZMO1_2505	-	-	IS1380 family transposase
EZMO1_2506	-	-	ISKra4 family transposase
EZMO1_2522	-	-	hypothetical protein
EZMO1_2534	-	-	hypothetical protein
EZMO1_2535	-	-	hypothetical protein
EZMO1_2543	-	-	hypothetical protein
EZMO1_2545	-	-	hypothetical protein
EZMO1_2549	-	-	hypothetical protein
EZMO1_2552	-	-	tail fiber assembly protein
EZMO1_2601	-	-	ISNCY family transposase
EZMO1_2603	-	-	IS256 family transposase, partial
EZMO1_2614	-	-	hypothetical protein
EZMO1_2643	-	-	histidine kinase
EZMO1_2647	-	-	ErfK/YbiS/YcfS/YnhG family protein
EZMO1_2654	-	-	hypothetical protein
EZMO1_2659	-	-	hypothetical protein
EZMO1_2665	-	-	3-hydroxydecanoyl-ACP dehydratase
EZMO1_2675	-	-	hypothetical protein
EZMO1_2691	-	-	cytochrome P450
EZMO1_2693	-	-	acetoacetate decarboxylase
EZMO1_2694	-	-	pyruvate kinase
EZMO1_2700	-	-	hypothetical protein
EZMO1_2709	-	-	putative RNA helicase
EZMO1_2723	-	-	probable metal-binding protein YecH
EZMO1_2735	-	-	phosphoserine aminotransferase
EZMO1_2737	-	-	3-demethylubiquinone-9 3-methyltransferase
EZMO1_2747	-	-	IS701 family transposase
EZMO1_2751	-	-	IS1380 family transposase
EZMO1_2754	-	-	hypothetical protein
EZMO1_2781	-	-	glycosyltransferase WbpX
EZMO1_2788	-	-	mannose-1-phosphate guanylyltransferase (GDP)
EZMO1_2797	-	-	hypothetical protein
EZMO1_2801	-	-	tryptophan synthase subunit beta
EZMO1_2819	-	-	IS1380 family transposase
EZMO1_2844	-	-	putative ssRNA binding protein
EZMO1_2846	-	-	Kef-type K+ transporter, NAD-binding component
EZMO1_2886	-	-	hypothetical protein
EZMO1_2891	-	-	hypothetical protein
EZMO1_2897	-	-	hypothetical protein
EZMO1_2898	-	-	cysteine synthase B
EZMO1_2929	-	-	glycine cleavage T protein
EZMO1_2935	-	-	hypothetical protein
EZMO1_2936	-	-	hypothetical protein
EZMO1_2945	-	-	aminobenzoyl-glutamate transport protein
EZMO1_2949	-	-	aminomethyltransferase
EZMO1_2955	-	-	L-aspartate-beta-decarboxylase
EZMO1_2961	-	-	IS1182 family transposase
EZMO1_2963	-	-	putative quorum-sensing control repressor
EZMO1_3001	-	-	hypothetical protein
EZMO1_3062	-	-	IS1380 family transposase
EZMO1_3089	-	-	type 11 methyltransferase
EZMO1_3132	-	-	VCBS repeat protein
EZMO1_3146	-	-	Cof-like hydrolase
EZMO1_3164	-	-	D-alanine--D-alanine ligase
EZMO1_3166	-	-	Undecaprenyl-PP-MurNAc-pentapeptide-UDPGlcNAc GlcNAc transferase
EZMO1_3191	-	-	hypothetical protein
EZMO1_3192	-	-	IS1380 family transposase
EZMO1_3194	-	-	hypothetical protein
EZMO1_3195	-	-	ISKra4 family transposase
EZMO1_3205	-	-	IS1380 family transposase
EZMO1_3207	-	-	ISNCY family transposase
EZMO1_3211	-	-	isopentenyl-diphosphate delta-isomerase
EZMO1_3236	-	-	hypothetical protein
EZMO1_3259	-	-	hypothetical protein
EZMO1_3260	-	-	5-methylaminomethyl-2-thiouridine methyltransferase
EZMO1_3262	-	-	peptide methionine sulfoxide reductase
EZMO1_3273	-	-	hydroxyethylthiazole kinase
EZMO1_3274	-	-	putative SCP-2 family sterol-binding protein
EZMO1_3287	-	-	hypothetical protein
EZMO1_3289	-	-	hypothetical protein
EZMO1_3307	-	-	cytochrome c oxidase accessory protein CcoG
EZMO1_3356	-	-	translation initiation factor IF-3
EZMO1_3358	-	-	N-acetyltransferase GCN5
EZMO1_3391	-	-	hypothetical protein
EZMO1_3395	-	-	exodeoxyribonuclease I
EZMO1_3404	-	-	FMN-dependent NADH-azoreductase
EZMO1_3417	-	-	isocitrate dehydrogenase
EZMO1_3420	-	-	IS1380 family transposase
EZMO1_3421	-	-	isocitrate lyase
EZMO1_3446	-	-	serine/threonine protein kinase catalytic subunit
EZMO1_3450	-	-	7,8-dihydro-8-oxoguanine triphosphatase
EZMO1_3452	-	-	hypothetical protein
EZMO1_3455	-	-	ISNCY family transposase
EZMO1_3459	-	-	hypothetical protein
EZMO1_3475	-	-	aspartyl/glutamyl-tRNA amidotransferase subunit A
EZMO1_3483	-	-	IS701 family transposase
EZMO1_3498	-	-	gamma-glutamylputrescine oxidase
EZMO1_3499	-	-	gamma-glutamyl-gamma-aminobutyraldehyde dehydrogenase
EZMO1_3519	-	-	serine transporter
EZMO1_3526	-	-	lipid A biosynthesis lauroyl (or palmitoleoyl) acyltransferase
EZMO1_3532	-	-	DNA ligase (NAD(+))
EZMO1_3538	-	-	hypothetical protein
EZMO1_3547	-	-	hypothetical protein
EZMO1_3573	-	-	hypothetical protein
EZMO1_3618	-	-	hypothetical protein
EZMO1_3630	-	-	hypothetical protein
EZMO1_3666	-	-	hypothetical protein
EZMO1_3681	-	-	hypothetical protein
EZMO1_3697	-	-	multidrug resistance protein
EZMO1_3700	-	-	aldehyde dehydrogenase
EZMO1_3711	-	-	hypothetical protein
EZMO1_3714	-	-	hypothetical protein
EZMO1_3740	-	-	IS1380 family transposase
EZMO1_3758	-	-	IS701 family transposase
EZMO1_3772	-	-	anti-ECF sigma factor
EZMO1_3773	-	-	RNA polymerase sigma factor RpoE
EZMO1_3778	-	-	IS1182 family transposase
EZMO1_3779	-	-	IS701 family transposase
EZMO1_3800	-	-	cytochrome P450
EZMO1_3805	-	-	RND family efflux transporter MFP subunit
EZMO1_3824	-	-	hypothetical protein
EZMO1_3844	-	-	LysR family transcriptional regulator
EZMO1_3897	-	-	hypothetical protein
EZMO1_3905	-	-	type III secretion needle MxiH protein
EZMO1_3912	-	-	hypothetical protein
EZMO1_3915	-	-	NitT/TauT family transport system ATP-binding protein
EZMO1_3926	-	-	phosphoribosylaminoimidazolecarboxamide formyltransferase/IMP cyclohydrolase
EZMO1_3937	-	-	type IV pilus assembly protein PilM
EZMO1_3947	-	-	hypothetical protein
EZMO1_3954	-	-	ubiquinone biosynthesis protein UbiJ
EZMO1_3955	-	-	ubiquinone/menaquinone biosynthesis methyltransferase
EZMO1_3959	-	-	hypothetical protein
EZMO1_3991	-	-	putative TetR family transcriptional regulator
EZMO1_4024	-	-	hypothetical protein
EZMO1_4045	-	-	peptidase
EZMO1_4063	-	-	hypothetical protein
EZMO1_4067	-	-	RNA helicase
EZMO1_4078	-	-	biotin synthase
EZMO1_4085	-	-	S-adenosyl-L-homocysteine hydrolase
EZMO1_4094	-	-	hypothetical protein
EZMO1_4096	-	-	SNF family Na(+)-dependent transporter
EZMO1_4102	-	-	histidinol dehydrogenase, partial
EZMO1_4117	-	-	lipopolysaccharide export system protein LptA
EZMO1_4161	-	-	periplasmic protein TonB
EZMO1_4185	-	-	putative bacteriophage tail fiber protein
EZMO1_4186	-	-	phage tail protein
EZMO1_4198	-	-	phage terminase-like protein, large subunit
EZMO1_4284	-	-	ribosomal RNA large subunit methyltransferase J
EZMO1_4285	-	-	RNA-binding protein
EZMO1_4289	-	-	hypothetical protein
EZMO1_4298	-	-	hypothetical protein
EZMO1_4304	-	-	transporter
EZMO1_4306	-	-	hypothetical protein
EZMO1_4317	-	-	hypothetical protein
EZMO1_4321	-	-	hypothetical protein
EZMO1_4381	-	-	hypothetical protein
EZMO1_4431	-	-	hypothetical protein
EZMO1_4469	-	-	putative thiamine transport system permease protein
EZMO1_4497	-	-	IS1380 family transposase
EZMO1_4503	-	-	hypothetical protein
EZMO1_4514	-	-	phage transcriptional regulator AlpA
EZMO1_4521	-	-	resolvase domain-containing protein
EZMO1_4531	-	-	hypothetical protein
EZMO1_4541	-	-	dihydrofolate reductase
EZMO1_4608	-	-	sporulation domain-containing protein
EZMO1_4614	-	-	phosphodiesterase
EZMO1_4619	-	-	IS701 family transposase
EZMO1_4664	-	-	hypothetical protein
EZMO1_4669	-	-	hypothetical protein
EZMO1_4670	-	-	hypothetical protein
EZMO1_4680	-	-	hypothetical protein
EZMO1_4704	-	-	Tor inhibition protein
EZMO1_4775	-	-	IS701 family transposase
EZMO1_4776	-	-	paraquat-inducible protein B
EZMO1_4778	-	-	paraquat-inducible protein A
EZMO1_4786	-	-	hypothetical protein
EZMO1_4788	-	-	ISNCY family transposase
EZMO1_4798	-	-	chorismate--pyruvate lyase
EZMO1_4825	-	-	peptide chain release factor 1
EZMO1_4831	-	-	putative polysaccharide pyruvyl transferase
EZMO1_4839	-	-	M20 family peptidase
EZMO1_4850	-	-	ADP-ribose diphosphatase NudE
EZMO1_4852	-	-	ribosome-associated heat shock protein Hsp15
EZMO1_4859	-	-	4-hydroxy-3-methylbut-2-en-1-yl diphosphate synthase
EZMO1_4860	-	-	hypothetical protein
EZMO1_4871	-	-	putative lysine 2,3-aminomutase
EZMO1_4888	-	-	multidrug ABC transporter ATPase/permease
EZMO1_4906	-	-	putative transmembrane HD family hydrolase
EZMO1_4908	-	-	hypothetical protein
EZMO1_4916	-	-	hypothetical protein
EZMO1_4924	-	-	ISKra4 family transposase, partial
EZMO1_4926	-	-	ISNCY family transposase
EZMO1_4951	-	-	IS1380 family transposase
EZMO1_4963	-	-	tRNA modification GTPase TrmE
-	elys_00001	-	Hemolysin-type calcium-binding repeat (2 copies)
-	elys_00002	-	2OG-Fe(II) oxygenase superfamily
-	elys_00020	-	4-hydroxybenzoate polyprenyltransferase (EC 2.5.1.39)
-	elys_00036	-	spermidine/putrescine ABC transporter ATP-binding subunit
-	elys_00038	-	ABC-type spermidine/putrescine transport system, permease component II
-	elys_00053	-	Soluble lytic murein transglycosylase and related regulatory protein
-	elys_00065	-	hypothetical protein
-	elys_00076	-	hypothetical protein
-	elys_00102	-	hypothetical protein
-	elys_00119	-	hypothetical protein
-	elys_00125	-	hypothetical protein
-	elys_00126	-	hypothetical protein
-	elys_00127	-	Periplasmic binding protein
-	elys_00149	-	Leucyl aminopeptidase
-	elys_00151	-	hypothetical protein
-	elys_00165	-	Uncharacterized protein conserved in bacteria (DUF2059)
-	elys_00177	-	Urease accessory protein UreH
-	elys_00191	-	Predicted permeases
-	elys_00198	-	bacterial condensin subunit MukF
-	elys_00208	-	Molecular chaperone
-	elys_00214	-	hypothetical protein
-	elys_00218	-	hypothetical protein
-	elys_00232	-	choline dehydrogenase (EC 1.1.99.1)
-	elys_00247	-	Carbonic anhydrase
-	elys_00251	-	Spermidine/putrescine-binding periplasmic protein
-	elys_00255	-	hypothetical protein
-	elys_00260	-	SnoaL-like domain
-	elys_00288	-	monosaccharide ABC transporter membrane protein, CUT2 family (TC 3.A.1.2.-)
-	elys_00291	-	thiol peroxidase (atypical 2-Cys peroxiredoxin) (EC 1.11.1.5)
-	elys_00294	-	5-deoxyglucuronate isomerase (EC 5.3.1.-)
-	elys_00303	-	Transcriptional regulator
-	elys_00310	-	3-carboxymuconate cyclase
-	elys_00321	-	hypothetical protein
-	elys_00334	-	hypothetical protein
-	elys_00339	-	Zinc carboxypeptidase
-	elys_00357	-	1-acyl-sn-glycerol-3-phosphate acyltransferase
-	elys_00360	-	DNA replication and repair protein RecF
-	elys_00362	-	chromosomal replication initiator protein DnaA
-	elys_00365	-	ribonuclease P protein component, eubacterial
-	elys_00370	-	hypothetical protein
-	elys_00385	-	cytochrome c oxidase, subunit I
-	elys_00390	-	hypothetical protein
-	elys_00394	-	hypothetical protein
-	elys_00407	-	hypothetical protein
-	elys_00410	-	Na+/phosphate symporter
-	elys_00418	-	hypothetical protein
-	elys_00422	-	hypothetical protein
-	elys_00457	-	Fic/DOC family
-	elys_00462	-	hypothetical protein
-	elys_00466	-	ATP adenylyltransferase (5',5'''-P-1,P-4-tetraphosphate phosphorylase II)
-	elys_00473	-	hypothetical protein
-	elys_00489	-	Putative hemolysin
-	elys_00498	-	hypothetical protein
-	elys_00500	-	peptidase T
-	elys_00521	-	hypothetical protein
-	elys_00534	-	hypothetical protein
-	elys_00542	-	hypothetical protein
-	elys_00570	-	NADPH-glutathione reductase (EC 1.8.1.7)
-	elys_00575	-	Putative translation initiation inhibitor, yjgF family
-	elys_00582	-	transcriptional regulator, TetR family
-	elys_00583	-	hypothetical protein
-	elys_00585	-	transcriptional regulator, DeoR family
-	elys_00599	-	hypothetical protein
-	elys_00600	-	hypothetical protein
-	elys_00614	-	FOG: Ankyrin repeat
-	elys_00616	-	5,10-methylenetetrahydrofolate reductase, prokaryotic form
-	elys_00617	-	16S rRNA m(3)U-1498 methyltransferase (EC 2.1.1.193)
-	elys_00623	-	Chemotaxis signal transduction protein
-	elys_00627	-	hypothetical protein
-	elys_00643	-	hypothetical protein
-	elys_00652	-	argininosuccinate lyase (EC 4.3.2.1)
-	elys_00658	-	Xaa-His dipeptidase
-	elys_00662	-	hypothetical protein
-	elys_00667	-	hypothetical protein
-	elys_00681	-	Probable taurine catabolism dioxygenase
-	elys_00689	-	hydroxyisourate hydrolase
-	elys_00697	-	Predicted ABC-type transport system, permease component
-	elys_00704	-	hypothetical protein
-	elys_00719	-	hypothetical protein
-	elys_00721	-	Protein-tyrosine phosphatase
-	elys_00734	-	hypothetical protein
-	elys_00758	-	hemerythrin-like metal-binding domain
-	elys_00764	-	ribonuclease R
-	elys_00768	-	hypothetical protein
-	elys_00769	-	hypothetical protein
-	elys_00770	-	hypothetical protein
-	elys_00775	-	Uncharacterized protein conserved in bacteria
-	elys_00782	-	Putative homoserine kinase type II (protein kinase fold)
-	elys_00787	-	Paraquat-inducible protein B
-	elys_00802	-	hypothetical protein
-	elys_00837	-	hypothetical protein
-	elys_00838	-	hypothetical protein
-	elys_00839	-	hypothetical protein
-	elys_00841	-	hypothetical protein
-	elys_00845	-	translation elongation factor 2 (EF-2/EF-G)
-	elys_00857	-	efflux transporter, outer membrane factor (OMF) lipoprotein, NodT family
-	elys_00858	-	N-acyl-D-aspartate/D-glutamate deacylase
-	elys_00866	-	hypothetical protein
-	elys_00873	-	thiaminase II
-	elys_00878	-	diaminopimelate decarboxylase
-	elys_00881	-	tyrosine recombinase XerC
-	elys_00883	-	anion transporter
-	elys_00895	-	hypothetical protein
-	elys_00896	-	Short-chain dehydrogenases of various substrate specificities
-	elys_00899	-	Uncharacterized conserved protein
-	elys_00901	-	hypothetical protein
-	elys_00904	-	hypothetical protein
-	elys_00911	-	Phytochelatin synthase
-	elys_00922	-	Methylamine utilisation protein MauE
-	elys_00928	-	Peptidylarginine deiminase and related enzymes
-	elys_00931	-	hypothetical protein
-	elys_00941	-	Predicted membrane protein
-	elys_00948	-	hypothetical protein
-	elys_00949	-	hypothetical protein
-	elys_00957	-	hypothetical protein
-	elys_00958	-	Superfamily II DNA and RNA helicases
-	elys_00968	-	Protein of unknown function (DUF1186)/SEC-C motif
-	elys_00974	-	Enoyl-CoA hydratase/carnithine racemase
-	elys_00979	-	hypothetical protein
-	elys_00981	-	Uncharacterized protein conserved in bacteria
-	elys_00992	-	Uncharacterized conserved protein
-	elys_00993	-	hypothetical protein
-	elys_00994	-	Serine/threonine protein phosphatase
-	elys_00998	-	hypothetical protein
-	elys_01000	-	RNA methyltransferase, RsmD family
-	elys_01002	-	hypothetical protein
-	elys_01009	-	hypothetical protein
-	elys_01024	-	Type I restriction-modification system methyltransferase subunit
-	elys_01026	-	Restriction endonuclease S subunits
-	elys_01027	-	Type I site-specific restriction-modification system, R subunit
-	elys_01038	-	Methyltransferase domain
-	elys_01039	-	HNH endonuclease
-	elys_01046	-	AraC-type DNA-binding domain-containing proteins
-	elys_01064	-	Acetyltransferase (GNAT) domain
-	elys_01084	-	23S rRNA m(6)A-1618 methyltransferase (EC 2.1.1.48)
-	elys_01092	-	hypothetical protein
-	elys_01100	-	hypothetical protein
-	elys_01101	-	Serine/threonine protein phosphatase
-	elys_01112	-	hypothetical protein
-	elys_01120	-	AAA domain
-	elys_01137	-	hypothetical protein
-	elys_01138	-	hypothetical protein
-	elys_01160	-	NusB antitermination factor
-	elys_01169	-	type I secretion C-terminal target domain (VC_A0849 subclass)
-	elys_01175	-	hypothetical protein
-	elys_01179	-	hypothetical protein
-	elys_01181	-	excinuclease ABC, A subunit
-	elys_01188	-	hypothetical protein
-	elys_01194	-	hypothetical protein
-	elys_01204	-	hypothetical protein
-	elys_01210	-	hypothetical protein
-	elys_01213	-	Glycosyltransferases involved in cell wall biogenesis
-	elys_01218	-	hypothetical protein
-	elys_01237	-	hypothetical protein
-	elys_01239	-	Acyl-CoA synthetases (AMP-forming)/AMP-acid ligases II
-	elys_01251	-	hypothetical protein
-	elys_01258	-	Isopenicillin N synthase and related dioxygenases
-	elys_01278	-	Transcriptional regulators
-	elys_01280	-	ShET2 enterotoxin, N-terminal region
-	elys_01299	-	hypothetical protein
-	elys_01339	-	Uncharacterized conserved protein
-	elys_01345	-	hypothetical protein
-	elys_01364	-	Methyltransferase domain
-	elys_01370	-	hypothetical protein
-	elys_01378	-	Uncharacterized protein conserved in bacteria
-	elys_01405	-	thiopurine S-methyltransferase, Se/Te detoxification family
-	elys_01408	-	hypothetical protein
-	elys_01425	-	hypothetical protein
-	elys_01429	-	hypothetical protein
-	elys_01435	-	Disulfide bond formation protein DsbB
-	elys_01439	-	Nucleotidyltransferase domain
-	elys_01451	-	hypothetical protein
-	elys_01455	-	hypothetical protein
-	elys_01463	-	Putative zinc- or iron-chelating domain
-	elys_01465	-	Integral membrane protein
-	elys_01495	-	hypothetical protein
-	elys_01500	-	Acetylornithine deacetylase
-	elys_01516	-	Outer membrane cobalamin receptor protein
-	elys_01517	-	hypothetical protein
-	elys_01530	-	hypothetical protein
-	elys_01533	-	hypothetical protein
-	elys_01540	-	lipid A export permease/ATP-binding protein MsbA
-	elys_01550	-	Weak chloroplast movement under blue light
-	elys_01551	-	hypothetical protein
-	elys_01564	-	replication restart DNA helicase PriA
-	elys_01572	-	Transcriptional regulator
-	elys_01582	-	glutamate synthase small subunit family protein, proteobacterial
-	elys_01625	-	hypothetical protein
-	elys_01650	-	hypothetical protein
-	elys_01653	-	hypothetical protein
-	elys_01664	-	hypothetical protein
-	elys_01671	-	hypothetical protein
-	elys_01713	-	ribosomal-protein-alanine acetyltransferase
-	elys_01714	-	hypothetical protein
-	elys_01718	-	protein-(glutamine-N5) methyltransferase, release factor-specific
-	elys_01741	-	Zn-dependent dipeptidase, microsomal dipeptidase homolog
-	elys_01744	-	hypothetical protein
-	elys_01752	-	hypothetical protein
-	elys_01757	-	Anti-anti-sigma regulatory factor (antagonist of anti-sigma factor)
-	elys_01763	-	hypothetical protein
-	elys_01764	-	Arabinose efflux permease
-	elys_01778	-	hypothetical protein
-	elys_01780	-	hypothetical protein
-	elys_01787	-	Nitroreductase
-	elys_01789	-	Cytosine deaminase and related metal-dependent hydrolases
-	elys_01801	-	hypothetical protein
-	elys_01811	-	SnoaL-like domain
-	elys_01825	-	Cu(I)-responsive transcriptional regulator
-	elys_01827	-	ABC-type glucose/galactose transport system, permease component
-	elys_01828	-	glucose ABC transporter ATP-binding protein
-	elys_01834	-	hypothetical protein
-	elys_01843	-	Adenosylmethionine-8-amino-7-oxononanoate aminotransferase
-	elys_01845	-	Glycine/D-amino acid oxidases (deaminating)
-	elys_01858	-	Ketosteroid isomerase homolog
-	elys_01881	-	hypothetical protein
-	elys_01882	-	hypothetical protein
-	elys_01892	-	hypothetical protein
-	elys_01898	-	Protein of unknown function (DUF1439)
-	elys_01929	-	type III secretion system apparatus protein YscQ/HrcQ
-	elys_01948	-	hypothetical protein
-	elys_01950	-	hypothetical protein
-	elys_01955	-	Penicillin V acylase and related amidases
-	elys_01956	-	hypothetical protein
-	elys_01969	-	hypothetical protein
-	elys_01991	-	hypothetical protein
-	elys_02001	-	Methylase involved in ubiquinone/menaquinone biosynthesis
-	elys_02009	-	OTU-like cysteine protease
-	elys_02016	-	Arabinose efflux permease
-	elys_02020	-	amino acid/polyamine/organocation transporter, APC superfamily (TC 2.A.3)
-	elys_02026	-	hypothetical protein
-	elys_02042	-	2'-5' RNA ligase
-	elys_02050	-	ABC-type polysaccharide/polyol phosphate export systems, permease component
-	elys_02081	-	Protein kinase domain
-	elys_02083	-	Predicted O-methyltransferase
-	elys_02092	-	hypothetical protein
-	elys_02104	-	hypothetical protein
-	elys_02106	-	Serine/threonine protein phosphatase
-	elys_02107	-	hypothetical protein
-	elys_02109	-	hypothetical protein
-	elys_02111	-	hypothetical protein
-	elys_02112	-	hypothetical protein
-	elys_02118	-	Phage tail sheath protein
-	elys_02125	-	Phage baseplate assembly protein W
-	elys_02127	-	Baseplate J-like protein
-	elys_02140	-	hypothetical protein
-	elys_02144	-	hypothetical protein
-	elys_02145	-	hypothetical protein
-	elys_02155	-	Peptidase_C39 like family
-	elys_02161	-	hypothetical protein
-	elys_02162	-	hypothetical protein
-	elys_02163	-	hypothetical protein
-	elys_02164	-	Leucine rich repeat
-	elys_02172	-	hypothetical protein
-	elys_02174	-	hypothetical protein
-	elys_02187	-	Ankyrin repeats (3 copies)
-	elys_02192	-	hypothetical protein
-	elys_02193	-	hypothetical protein
-	elys_02202	-	hypothetical protein
-	elys_02203	-	hypothetical protein
-	elys_02204	-	hypothetical protein
-	elys_02207	-	hypothetical protein
-	elys_02208	-	hypothetical protein
-	elys_02209	-	Lactoylglutathione lyase and related lyases
-	elys_02216	-	hypothetical protein
-	elys_02221	-	Pyocin activator protein PrtN
-	elys_02224	-	tRNA-U16,U17-dihydrouridine synthase
-	elys_02232	-	hypothetical protein
-	elys_02234	-	hypothetical protein
-	elys_02271	-	ShET2 enterotoxin, N-terminal region
-	elys_02275	-	Adenosylmethionine-8-amino-7-oxononanoate aminotransferase
-	elys_02279	-	Protein of unknown function (DUF3626)
-	elys_02290	-	hypothetical protein
-	elys_02293	-	Divalent cation transporter
-	elys_02303	-	ADP-ribose pyrophosphatase
-	elys_02304	-	Uncharacterized protein conserved in bacteria
-	elys_02333	-	Site-specific recombinase XerD
-	elys_02368	-	hypothetical protein
-	elys_02375	-	Concanavalin A-like lectin/glucanases superfamily/F-box associated region
-	elys_02376	-	ABC-type bacteriocin/lantibiotic exporters
-	elys_02382	-	ABC-type uncharacterized transport system, duplicated ATPase component
-	elys_02403	-	AraC-type DNA-binding domain-containing proteins
-	elys_02409	-	periplasmic nitrate reductase subunit NapA apoprotein
-	elys_02415	-	putative efflux protein, MATE family
-	elys_02421	-	Protein of unknown function (DUF1826)
-	elys_02428	-	hypothetical protein
-	elys_02435	-	carbohydrate ABC transporter membrane protein 2, CUT1 family (TC 3.A.1.1.-)
-	elys_02442	-	Lysophospholipase L1 and related esterases
-	elys_02445	-	hypothetical protein
-	elys_02461	-	hypothetical protein
-	elys_02468	-	Oxygen tolerance
-	elys_02501	-	homogentisate 1,2-dioxygenase (EC 1.13.11.5)
-	elys_02515	-	Predicted esterase of the alpha-beta hydrolase superfamily
-	elys_02528	-	Paraquat-inducible protein A
-	elys_02537	-	DNA helicase/exodeoxyribonuclease V, beta subunit (EC 3.1.11.5)
-	elys_02562	-	MazG family protein
-	elys_02586	-	hypothetical protein
-	elys_02605	-	putative efflux protein, MATE family
-	elys_02614	-	YHYH protein
-	elys_02617	-	acetyl-CoA acetyltransferases
-	elys_02634	-	hypothetical protein
-	elys_02635	-	hypothetical protein
-	elys_02640	-	hypothetical protein
-	elys_02653	-	S-formylglutathione hydrolase
-	elys_02657	-	4-hydroxyphenylpyruvate dioxygenase
-	elys_02670	-	FtsK/SpoIIIE family/Domain of unknown function (DUF4117)/Ftsk gamma domain
-	elys_02675	-	hypothetical protein
-	elys_02678	-	putative efflux protein, MATE family
-	elys_02748	-	hypothetical protein
-	elys_02763	-	hypothetical protein
-	elys_02768	-	OTU-like cysteine protease
-	elys_02782	-	hydroxyacylglutathione hydrolase
-	elys_02803	-	FOG: Ankyrin repeat
-	elys_02808	-	hypothetical protein
-	elys_02843	-	Amino acid permeases
-	elys_02855	-	Trypsin
-	elys_02858	-	hypothetical protein
-	elys_02870	-	MEKHLA domain
-	elys_02873	-	hypothetical protein
-	elys_02874	-	Predicted branched-chain amino acid permease (azaleucine resistance)
-	elys_02878	-	Na+/Pi-cotransporter
-	elys_02889	-	hypothetical protein
-	elys_02890	-	Uncharacterized protein conserved in bacteria
-	elys_02899	-	Uncharacterized protein conserved in bacteria
-	elys_02933	-	ATP-dependent Clp endopeptidase, proteolytic subunit ClpP
-	elys_02941	-	hypothetical protein
-	elys_02946	-	ATP dependent PIM1 peptidase. Serine peptidase. MEROPS family S16
-	elys_02947	-	hypothetical protein
-	elys_02951	-	Uncharacterized conserved protein
-	elys_02966	-	Glycosyltransferase
-	elys_02980	-	DDE_Tnp_1-associated
-	elys_03002	-	hypothetical protein
-	elys_03004	-	Long-chain acyl-CoA synthetases (AMP-forming)
-	elys_03008	-	Predicted phosphoribosyltransferases
-	elys_03020	-	hypothetical protein
-	elys_03027	-	hypothetical protein
-	elys_03033	-	Methyltransferase domain
-	elys_03048	-	Kef-type potassium/proton antiporter accessory protein, CPA2 family (TC 2.A.37.1)
-	elys_03052	-	Serine/threonine protein kinase
-	elys_03061	-	Ankyrin repeat/Ets-domain
-	elys_03065	-	Uncharacterized protein/domain, possibly involved in tellurite resistance
-	elys_03071	-	Predicted flavin-nucleotide-binding protein
-	elys_03072	-	hypothetical protein
-	elys_03091	-	hypothetical protein
-	elys_03099	-	hypothetical protein
-	elys_03100	-	hypothetical protein
-	elys_03120	-	hypothetical protein
-	elys_03137	-	alpha-L-glutamate ligase-related protein
-	elys_03140	-	hypothetical protein
-	elys_03161	-	glycine dehydrogenase (decarboxylating)
-	elys_03163	-	VCBS repeat
-	elys_03164	-	VCBS repeat
-	elys_03166	-	Cadherin domain
-	elys_03170	-	Uncharacterized protein conserved in bacteria
-	elys_03213	-	3'-phosphoadenosine 5'-phosphosulfate sulfotransferase (PAPS reductase)
-	elys_03217	-	hypothetical protein
-	elys_03223	-	MoxR-like ATPases
-	elys_03232	-	hypothetical protein
-	elys_03235	-	hypothetical protein
-	elys_03238	-	Ankyrin repeats (3 copies)
-	elys_03256	-	ergothioneine biosynthesis protein EgtB
-	elys_03266	-	Subtilase family
-	elys_03274	-	Ankyrin repeats (3 copies)
-	elys_03284	-	hypothetical protein
-	elys_03288	-	hypothetical protein
-	elys_03305	-	Isopenicillin N synthase and related dioxygenases
-	elys_03311	-	hypothetical protein
-	elys_03319	-	hypothetical protein
-	elys_03320	-	hypothetical protein
-	elys_03331	-	Glutathione S-transferase
-	elys_03333	-	DoxX-like family
-	elys_03349	-	Type II secretory pathway, component PulK
-	elys_03374	-	Protein kinase domain
-	elys_03378	-	S-adenosylmethionine decarboxylase proenzyme, Bacillus form
-	elys_03388	-	Uncharacterized protein conserved in bacteria
-	elys_03405	-	H+/gluconate symporter and related permeases
-	elys_03408	-	hypothetical protein
-	elys_03413	-	hypothetical protein
-	elys_03416	-	thymidine kinase (EC 2.7.1.21)
-	elys_03430	-	hypothetical protein
-	elys_03450	-	Domain of unknown function (DUF1853)
-	elys_03451	-	hypothetical protein
-	elys_03508	-	rarD protein
-	elys_03516	-	hypothetical protein
-	elys_03535	-	TPR repeat
-	elys_03569	-	Protein of unknown function (DUF3108)
-	elys_03579	-	hypothetical protein
-	elys_03584	-	hypothetical protein
-	elys_03589	-	hypothetical protein
-	elys_03614	-	hypothetical protein
-	elys_03620	-	hypothetical protein
-	elys_03624	-	carbohydrate kinase, thermoresistant glucokinase family
-	elys_03631	-	putative efflux protein, MATE family
-	elys_03632	-	hypothetical protein
-	elys_03633	-	SPRY domain
-	elys_03643	-	Uncharacterized protein conserved in bacteria
-	elys_03651	-	adenine phosphoribosyltransferase (EC 2.4.2.7)
-	elys_03659	-	hypothetical protein
-	elys_03661	-	ATP-dependent DNA helicase RecQ
-	elys_03679	-	hypothetical protein
-	elys_03683	-	Acyl-CoA dehydrogenases
-	elys_03692	-	4-aminobutyrate aminotransferase and related aminotransferases
-	elys_03697	-	putative 2-aminoethylphosphonate ABC transporter, ATP-binding protein
-	elys_03698	-	putative 2-aminoethylphosphonate ABC transporter, permease protein
-	elys_03707	-	hypothetical protein
-	elys_03708	-	hypothetical protein
-	elys_03710	-	hypothetical protein
-	elys_03719	-	hypothetical protein
-	elys_03748	-	Arylsulfatase A and related enzymes
-	elys_03757	-	AraC-type DNA-binding domain-containing proteins
-	elys_03763	-	hypothetical protein
-	elys_03766	-	hypothetical protein
-	elys_03812	-	hypothetical protein
-	elys_03814	-	alanine-glyoxylate aminotransferase apoenzyme (EC 2.6.1.44)
-	elys_03847	-	amino acid ABC transporter membrane protein, PAAT family (TC 3.A.1.3.-)
-	elys_03857	-	Predicted flavoprotein
-	elys_03860	-	cadaverine:lysine antiporter, APA family (TC 2.A.3.2.2)
-	elys_03861	-	hypothetical protein
-	elys_03886	-	Dioxygenases related to 2-nitropropane dioxygenase
-	elys_03887	-	Adenylate cyclase, family 3 (some proteins contain HAMP domain)
-	elys_03888	-	hypothetical protein
-	elys_03890	-	ABC-type polysaccharide/polyol phosphate export systems, permease component
-	elys_03892	-	TIGR01777 family protein
-	elys_03894	-	hypothetical protein
-	elys_03930	-	phosphoglycolate phosphatase
-	elys_03946	-	Predicted ATPase
-	elys_03948	-	hypothetical protein
-	elys_03958	-	Protein kinase domain
-	elys_03967	-	hypothetical protein
-	elys_03978	-	type IV pilus modification protein PilV
-	elys_03981	-	Tfp pilus assembly protein, tip-associated adhesin PilY1
-	elys_04001	-	hypothetical protein
-	elys_04002	-	hypothetical protein
-	elys_04006	-	Isoleucyl-tRNA synthetase (EC 6.1.1.5)
-	elys_04008	-	hypothetical protein
-	elys_04017	-	hypothetical protein
-	elys_04023	-	MacB-like periplasmic core domain/FtsX-like permease family
-	elys_04025	-	hypothetical protein
-	elys_04035	-	hypothetical protein
-	elys_04041	-	ABC-type dipeptide/oligopeptide/nickel transport systems, permease components
-	elys_04048	-	electron transport complex, RnfABCDGE type, C subunit
-	elys_04049	-	electron transport complex, RnfABCDGE type, D subunit
-	elys_04051	-	electron transport complex, RnfABCDGE type, E subunit
-	elys_04057	-	tryptophan synthase, beta subunit
-	elys_04059	-	Domain of unknown function (DUF3943)
-	elys_04066	-	hypothetical protein
-	elys_04073	-	gamma-glutamylputrescine oxidase
-	elys_04081	-	3-oxoacyl-[acyl-carrier-protein] synthase III
-	elys_04101	-	Protein of unknown function (DUF3094)
-	elys_04109	-	hypothetical protein
-	elys_04116	-	Predicted hydrolases or acyltransferases (alpha/beta hydrolase superfamily)
-	elys_04123	-	hypothetical protein
-	elys_04143	-	transcriptional regulator, DeoR family
-	elys_04153	-	Autotransporter beta-domain
-	elys_04162	-	Glycosyl Hydrolase Family 88
-	elys_04166	-	Domain of unknown function (DUF4194)
-	elys_04170	-	ABC-type oligopeptide transport system, periplasmic component
-	elys_04176	-	hypothetical protein
-	elys_04199	-	hypothetical protein
-	elys_04211	-	histidinol dehydrogenase
-	elys_04232	-	hypothetical protein
-	elys_04297	-	hypothetical protein
-	elys_04302	-	molybdopterin-guanine dinucleotide biosynthesis protein MobB
-	elys_04305	-	Na+/Pi-cotransporter
-	elys_04319	-	cyclic pyranopterin monophosphate synthase subunit MoaC (EC 4.1.99.18)
-	elys_04339	-	Type III secretion system regulator (LcrR)
-	elys_04357	-	hypothetical protein
-	elys_04360	-	hypothetical protein
-	elys_04378	-	hypothetical protein
-	elys_04384	-	hypothetical protein
-	elys_04395	-	hypothetical protein
-	elys_04422	-	SSU ribosomal protein S10P
-	elys_04430	-	hypothetical protein
-	elys_04436	-	transcriptional regulator, LacI family
-	elys_04450	-	hypothetical protein
-	elys_04453	-	hypothetical protein
-	elys_04469	-	Histidinol-phosphate/aromatic aminotransferase and cobyric acid decarboxylase
-	elys_04470	-	thiamine biosynthesis protein ThiC
-	elys_04472	-	Predicted HD superfamily hydrolase
-	elys_04482	-	Uncharacterized protein conserved in bacteria
-	elys_04484	-	hypothetical protein
-	elys_04493	-	Phosphotransferase enzyme family
-	elys_04501	-	Ankyrin repeats (3 copies)
-	elys_04503	-	hypothetical protein
-	elys_04505	-	hypothetical protein
-	elys_04510	-	hypothetical protein
-	elys_04540	-	Type II secretory pathway, component PulK
-	elys_04561	-	rhomboid family GlyGly-CTERM serine protease
-	elys_04569	-	2-deoxy-D-gluconate 3-dehydrogenase (EC 1.1.1.125)
-	elys_04581	-	2-keto-3-deoxy-phosphogluconate aldolase (EC 4.1.2.14)
-	elys_04586	-	hypothetical protein
-	elys_04590	-	pyruvate:ferredoxin (flavodoxin) oxidoreductase, homodimeric
-	elys_04600	-	hypothetical protein
-	elys_04602	-	Transcriptional regulator
-	elys_04603	-	hypothetical protein
-	elys_04616	-	hypothetical protein
-	elys_04617	-	hypothetical protein
-	elys_04624	-	Mannitol dehydrogenase C-terminal domain
-	elys_04652	-	ABC-type hemin transport system, ATPase component
-	elys_04681	-	xanthine permease
-	elys_04685	-	hypothetical protein
-	elys_04712	-	hypothetical protein
-	elys_04714	-	Arylsulfatase A and related enzymes
-	elys_04719	-	Glycosyl Hydrolase Family 88
-	-	numaz_00002	probable S-adenosylmethionine-dependent methyltransferase, YraL family
-	-	numaz_00007	autonomous glycyl radical cofactor GrcA
-	-	numaz_00011	NADPH-dependent FMN reductase
-	-	numaz_00021	Uncharacterized enzyme involved in pigment biosynthesis
-	-	numaz_00022	Phosphate-selective porin
-	-	numaz_00029	Peroxiredoxin
-	-	numaz_00046	Na+/H+-dicarboxylate symporters
-	-	numaz_00066	mannose-6-phosphate isomerase, type 1 (EC 5.3.1.8)
-	-	numaz_00068	N-acetylneuraminate synthase (EC 2.5.1.56)
-	-	numaz_00069	hypothetical protein
-	-	numaz_00071	hypothetical protein
-	-	numaz_00072	hypothetical protein
-	-	numaz_00101	SpoOM protein
-	-	numaz_00142	Bacterial extracellular solute-binding proteins, family 3
-	-	numaz_00145	Putative p-aminobenzoyl-glutamate transporter
-	-	numaz_00150	Cation/multidrug efflux pump
-	-	numaz_00154	Transposase and inactivated derivatives, IS30 family
-	-	numaz_00160	Transposase and inactivated derivatives, IS30 family
-	-	numaz_00167	Transposase and inactivated derivatives, IS30 family
-	-	numaz_00180	Transposase zinc-ribbon domain
-	-	numaz_00203	hypothetical protein
-	-	numaz_00205	Transposase zinc-ribbon domain
-	-	numaz_00218	Protein kinase domain
-	-	numaz_00234	lysine-arginine-ornithine-binding periplasmic protein
-	-	numaz_00238	2,4-dienoyl-CoA reductase (EC 1.3.1.34)
-	-	numaz_00241	Protein kinase domain
-	-	numaz_00255	hypothetical protein
-	-	numaz_00281	ADP-ribose pyrophosphatase
-	-	numaz_00295	rod shape-determining protein MreC
-	-	numaz_00305	Transposase and inactivated derivatives
-	-	numaz_00308	hypothetical protein
-	-	numaz_00314	Aldehyde dehydrogenase family
-	-	numaz_00319	hypothetical protein
-	-	numaz_00352	hypothetical protein
-	-	numaz_00356	Radical SAM superfamily
-	-	numaz_00367	outer membrane lipoprotein LolB
-	-	numaz_00394	Acetyltransferase (isoleucine patch superfamily)
-	-	numaz_00416	RNA polymerase sigma factor, sigma-70 family
-	-	numaz_00421	hypothetical protein
-	-	numaz_00438	hypothetical protein
-	-	numaz_00442	Thiol:disulfide interchange protein
-	-	numaz_00468	Uncharacterized protein conserved in bacteria (DUF2059)
-	-	numaz_00511	hypothetical protein
-	-	numaz_00512	hypothetical protein
-	-	numaz_00519	Ribonucleotide reductase, beta subunit
-	-	numaz_00545	Long-chain fatty acid transport protein
-	-	numaz_00553	Signal transduction histidine kinase
-	-	numaz_00558	hypothetical protein
-	-	numaz_00579	sulfate adenylyltransferase subunit 2 (EC 2.7.7.4)
-	-	numaz_00600	hypothetical protein
-	-	numaz_00631	Helix-turn-helix domain
-	-	numaz_00636	Transposase and inactivated derivatives
-	-	numaz_00648	hypothetical protein
-	-	numaz_00657	Acetyltransferase (isoleucine patch superfamily)
-	-	numaz_00664	Cold shock proteins
-	-	numaz_00679	hypothetical protein
-	-	numaz_00680	hypothetical protein
-	-	numaz_00700	Response regulator containing a CheY-like receiver domain
-	-	numaz_00718	Transposase and inactivated derivatives
-	-	numaz_00740	hypothetical protein
-	-	numaz_00742	hypothetical protein
-	-	numaz_00744	hypothetical protein
-	-	numaz_00751	Mu-like prophage I protein
-	-	numaz_00766	Mu-like prophage protein gp16
-	-	numaz_00773	hypothetical protein
-	-	numaz_00787	hypothetical protein
-	-	numaz_00801	Predicted nucleic acid-binding protein, contains PIN domain
-	-	numaz_00808	Antitoxin of toxin-antitoxin stability system
-	-	numaz_00813	molybdopterin synthase subunit MoaE (EC 2.8.1.12)
-	-	numaz_00816	Transposase and inactivated derivatives
-	-	numaz_00827	Enoyl-CoA hydratase/carnithine racemase
-	-	numaz_00828	Transposase and inactivated derivatives
-	-	numaz_00844	hypothetical protein
-	-	numaz_00845	hypothetical protein
-	-	numaz_00860	Na+-dependent transporters of the SNF family
-	-	numaz_00862	AAA domain
-	-	numaz_00865	Protein of unknown function (DUF3581)
-	-	numaz_00886	hypothetical protein
-	-	numaz_00896	hypothetical protein
-	-	numaz_00902	hypothetical protein
-	-	numaz_00926	hypothetical protein
-	-	numaz_00932	Transposase and inactivated derivatives
-	-	numaz_00943	Protein of unknown function (DUF2835)
-	-	numaz_00958	Protein of unknown function (DUF2971)
-	-	numaz_00971	hypothetical protein
-	-	numaz_01002	RNAse Z (EC 3.1.26.11)
-	-	numaz_01007	TIGR00730 family protein
-	-	numaz_01010	hypothetical protein
-	-	numaz_01014	hypothetical protein
-	-	numaz_01015	Transposase and inactivated derivatives
-	-	numaz_01016	Mu transposase, C-terminal
-	-	numaz_01030	Glycosyltransferase
-	-	numaz_01036	hypothetical protein
-	-	numaz_01040	hypothetical protein
-	-	numaz_01041	hypothetical protein
-	-	numaz_01045	acetolactate synthase, small subunit (EC 2.2.1.6)
-	-	numaz_01053	Dinucleotide-utilizing enzymes
-	-	numaz_01073	glycogen/starch/alpha-glucan phosphorylases
-	-	numaz_01080	hypothetical protein
-	-	numaz_01116	anti-ECFsigma factor, ChrR
-	-	numaz_01123	nicotinate-nucleotide-dimethylbenzimidazole phosphoribosyltransferase (EC 2.4.2.21)
-	-	numaz_01140	Uncharacterized protein conserved in bacteria
-	-	numaz_01144	sensor histidine kinase inhibitor, KipI family
-	-	numaz_01149	hypothetical protein
-	-	numaz_01153	Lipopolysaccharide kinase (Kdo/WaaP) family
-	-	numaz_01164	Chain length determinant protein
-	-	numaz_01174	succinyldiaminopimelate desuccinylase (EC 3.5.1.18)
-	-	numaz_01196	transposase, IS605 OrfB family, central region
-	-	numaz_01197	Transposase and inactivated derivatives
-	-	numaz_01203	hypothetical protein
-	-	numaz_01204	hypothetical protein
-	-	numaz_01222	Protein kinase domain
-	-	numaz_01246	Transposase and inactivated derivatives
-	-	numaz_01251	anion transporter
-	-	numaz_01271	Acetyl/propionyl-CoA carboxylase, alpha subunit
-	-	numaz_01272	Enoyl-CoA hydratase/carnithine racemase
-	-	numaz_01274	Acyl-CoA dehydrogenases
-	-	numaz_01287	Conserved protein
-	-	numaz_01293	Basic region leucine zipper
-	-	numaz_01294	Glutathione-dependent formaldehyde-activating enzyme
-	-	numaz_01301	hypothetical protein
-	-	numaz_01334	hypothetical protein
-	-	numaz_01343	Acyl-CoA dehydrogenases
-	-	numaz_01354	hypothetical protein
-	-	numaz_01369	Short-chain dehydrogenases of various substrate specificities
-	-	numaz_01377	transcriptional regulator, TetR family
-	-	numaz_01378	Alkyl sulfatase dimerisation/Metallo-beta-lactamase superfamily
-	-	numaz_01380	short-chain alcohol dehydrogenase
-	-	numaz_01392	hypothetical protein
-	-	numaz_01397	hypothetical protein
-	-	numaz_01399	Arabinose efflux permease
-	-	numaz_01400	Cupin-like domain
-	-	numaz_01403	Predicted nucleic-acid-binding protein containing a Zn-ribbon
-	-	numaz_01408	Type I restriction-modification system methyltransferase subunit
-	-	numaz_01413	Protein of unknown function (DUF1016)
-	-	numaz_01423	Acyl dehydratase
-	-	numaz_01424	Acetyl-CoA acetyltransferase
-	-	numaz_01433	hypothetical protein
-	-	numaz_01436	hypothetical protein
-	-	numaz_01448	hypothetical protein
-	-	numaz_01452	hypothetical protein
-	-	numaz_01461	Chromosome segregation ATPases
-	-	numaz_01463	uncharacterized protein, YigZ family
-	-	numaz_01482	4-amino-4-deoxy-L-arabinose transferase
-	-	numaz_01500	peptide deformylase
-	-	numaz_01526	hypothetical protein
-	-	numaz_01537	Signal transduction histidine kinase
-	-	numaz_01545	hypothetical protein
-	-	numaz_01563	Uncharacterized protein conserved in bacteria
-	-	numaz_01572	2-polyprenylphenol hydroxylase and related flavodoxin oxidoreductases
-	-	numaz_01575	hypothetical protein
-	-	numaz_01594	hypothetical protein
-	-	numaz_01595	hypothetical protein
-	-	numaz_01604	MoxR-like ATPases
-	-	numaz_01614	hypothetical protein
-	-	numaz_01638	Predicted secreted acid phosphatase
-	-	numaz_01671	Uncharacterized conserved protein
-	-	numaz_01716	Cytochrome P450
-	-	numaz_01729	AAA-like domain
-	-	numaz_01751	hypothetical protein
-	-	numaz_01753	Methyltransferase domain
-	-	numaz_01761	Uncharacterized enzyme involved in pigment biosynthesis
-	-	numaz_01771	AvrPphF-ORF-2
-	-	numaz_01784	Putative helicase
-	-	numaz_01786	F plasmid transfer operon protein
-	-	numaz_01790	Protein kinase domain
-	-	numaz_01800	hypothetical protein
-	-	numaz_01801	Protein of unknwon function (DUF2893)
-	-	numaz_01812	hypothetical protein
-	-	numaz_01821	NADPH:quinone reductase and related Zn-dependent oxidoreductases
-	-	numaz_01825	Uncharacterized protein conserved in bacteria
-	-	numaz_01847	hypothetical protein
-	-	numaz_01856	hypothetical protein
-	-	numaz_01876	Transposase and inactivated derivatives, IS30 family
-	-	numaz_01877	hypothetical protein
-	-	numaz_01884	Lipase (class 3)
-	-	numaz_01889	Post-segregation antitoxin (ccd killing mechanism protein) encoded by the F plasmid
-	-	numaz_01918	PAS domain S-box
-	-	numaz_01919	hypothetical protein
-	-	numaz_01923	hypothetical protein
-	-	numaz_01934	Arylsulfatase A and related enzymes
-	-	numaz_01944	Uncharacterized protein conserved in bacteria
-	-	numaz_01961	hypothetical protein
-	-	numaz_01962	hypothetical protein
-	-	numaz_01976	tyrosine recombinase XerD
-	-	numaz_01989	hypothetical protein
-	-	numaz_02016	Uncharacterized conserved small protein
-	-	numaz_02030	Type II secretory pathway, component PulL
-	-	numaz_02033	type II secretion system protein E
-	-	numaz_02037	hypothetical protein
-	-	numaz_02043	hypothetical protein
-	-	numaz_02048	Bacteriophage lambda head decoration protein D
-	-	numaz_02062	hypothetical protein
-	-	numaz_02067	hypothetical protein
-	-	numaz_02070	hypothetical protein
-	-	numaz_02087	Cytochrome c peroxidase
-	-	numaz_02092	hypothetical protein
-	-	numaz_02095	Uncharacterized protein involved in cation transport
-	-	numaz_02097	hypothetical protein
-	-	numaz_02100	hypothetical protein
-	-	numaz_02116	betaine aldehyde dehydrogenase (EC 1.2.1.8)
-	-	numaz_02128	hypothetical protein
-	-	numaz_02172	hypothetical protein
-	-	numaz_02175	hypothetical protein
-	-	numaz_02182	Protein kinase domain
-	-	numaz_02188	Twin arginine targeting (Tat) protein translocase TatC
-	-	numaz_02203	hypothetical protein
-	-	numaz_02234	Phospholipase/lecithinase/hemolysin
-	-	numaz_02238	hypothetical protein
-	-	numaz_02239	N-acetylmuramoyl-L-alanine amidase
-	-	numaz_02247	AAA domain
-	-	numaz_02266	hypothetical protein
-	-	numaz_02273	Anthrax toxin LF subunit
-	-	numaz_02274	Uncharacterized low-complexity proteins
-	-	numaz_02281	Glutamine synthetase adenylyltransferase
-	-	numaz_02291	Lipopolysaccharide kinase (Kdo/WaaP) family
-	-	numaz_02292	Lipopolysaccharide kinase (Kdo/WaaP) family
-	-	numaz_02297	Glycosyltransferase
-	-	numaz_02298	Glycosyl transferase family 2
-	-	numaz_02309	Capsule polysaccharide biosynthesis protein
-	-	numaz_02324	homoserine O-acetyltransferase (EC 2.3.1.31)
-	-	numaz_02339	hypothetical protein
-	-	numaz_02346	Response regulator receiver domain
-	-	numaz_02356	hypothetical protein
-	-	numaz_02360	Uncharacterized protein conserved in bacteria (DUF2063)
-	-	numaz_02377	drug resistance transporter, Bcr/CflA subfamily
-	-	numaz_02385	Serine/threonine protein kinase
-	-	numaz_02387	molybdenum ABC transporter, periplasmic molybdate-binding protein
-	-	numaz_02404	hypothetical protein
-	-	numaz_02414	VCBS repeat
-	-	numaz_02415	type I secretion C-terminal target domain (VC_A0849 subclass)
-	-	numaz_02416	hypothetical protein
-	-	numaz_02430	Dehydrogenase
-	-	numaz_02441	Transposase and inactivated derivatives, IS30 family
-	-	numaz_02456	Transposase DDE domain group 1
-	-	numaz_02468	hypothetical protein
-	-	numaz_02469	hypothetical protein
-	-	numaz_02470	hypothetical protein
-	-	numaz_02474	thioredoxin
-	-	numaz_02478	hypothetical protein
-	-	numaz_02483	Alpha-mannosidase
-	-	numaz_02492	hypothetical protein
-	-	numaz_02508	type II secretion system protein E
-	-	numaz_02512	phosphoenolpyruvate-protein phosphotransferase
-	-	numaz_02532	Long-chain acyl-CoA synthetases (AMP-forming)
-	-	numaz_02539	aryl-phospho-beta-glucosidase (EC 3.2.1.86)
-	-	numaz_02569	hypothetical protein
-	-	numaz_02581	5'-nucleotidase/2',3'-cyclic phosphodiesterase and related esterases
-	-	numaz_02593	Permeases of the drug/metabolite transporter (DMT) superfamily
-	-	numaz_02611	Siderophore-interacting protein
-	-	numaz_02637	Transposase and inactivated derivatives
-	-	numaz_02641	septum site-determining protein MinC
-	-	numaz_02652	integron integrase
-	-	numaz_02668	hypothetical protein
-	-	numaz_02682	Ring finger domain
-	-	numaz_02701	Transposase
-	-	numaz_02702	DDE_Tnp_1-associated
-	-	numaz_02705	putative addiction module antidote protein, CC2985 family
-	-	numaz_02714	Protein kinase domain
-	-	numaz_02715	Glycosyltransferase sugar-binding region containing DXD motif
-	-	numaz_02733	hypothetical protein
-	-	numaz_02740	Acetyltransferase (GNAT) family
-	-	numaz_02748	Purine-cytosine permease and related proteins
-	-	numaz_02750	catalase/peroxidase HPI
-	-	numaz_02758	hypothetical protein
-	-	numaz_02763	hypothetical protein
-	-	numaz_02770	hypothetical protein
-	-	numaz_02775	Bacteriophage lambda head decoration protein D
-	-	numaz_02787	hypothetical protein
-	-	numaz_02792	hypothetical protein
-	-	numaz_02800	hypothetical protein
-	-	numaz_02830	2-oxoglutarate dehydrogenase, E1 component
-	-	numaz_02850	D-alanyl-D-alanine dipeptidase
-	-	numaz_02852	Anaerobic dehydrogenases, typically selenocysteine-containing
-	-	numaz_02856	nitrite extrusion protein (nitrite facilitator)
-	-	numaz_02887	Cytochrome P450
-	-	numaz_02907	hypothetical protein
-	-	numaz_02938	Mn2+ and Fe2+ transporters of the NRAMP family
-	-	numaz_02949	Protein of unknown function, DUF547
-	-	numaz_02952	hypothetical protein
-	-	numaz_02957	Bacterial Ig-like domain (group 2)
-	-	numaz_02960	Transposase and inactivated derivatives
-	-	numaz_02971	Protein tyrosine phosphatase
-	-	numaz_02982	Glycerophosphoryl diester phosphodiesterase
-	-	numaz_02992	hypothetical protein
-	-	numaz_03008	hypothetical protein
-	-	numaz_03010	Uncharacterized protein conserved in bacteria
-	-	numaz_03011	Uncharacterized protein conserved in bacteria
-	-	numaz_03034	Transposase and inactivated derivatives
-	-	numaz_03048	periplasmic nitrate reductase chaperone NapD
-	-	numaz_03053	RNA polymerase sigma factor, FliA/WhiG family
-	-	numaz_03062	ATP-dependent helicase HrpA
-	-	numaz_03064	hypothetical protein
-	-	numaz_03071	Predicted carboxypeptidase
-	-	numaz_03074	hypothetical protein
-	-	numaz_03083	Trp operon repressor
-	-	numaz_03091	AraC-type DNA-binding domain-containing proteins
-	-	numaz_03102	Archaeal/vacuolar-type H+-ATPase subunit A
-	-	numaz_03105	hypothetical protein
-	-	numaz_03143	hypothetical protein
-	-	numaz_03164	Transcriptional regulator
-	-	numaz_03182	glycerol-3-phosphate transporter
-	-	numaz_03187	Methyltransferase domain
-	-	numaz_03202	Uncharacterized protein involved in cysteine biosynthesis
-	-	numaz_03232	Predicted membrane protein
-	-	numaz_03234	Protein of unknown function (DUF1329)
-	-	numaz_03245	hypothetical protein
-	-	numaz_03248	hypothetical protein
-	-	numaz_03250	Transposase and inactivated derivatives
-	-	numaz_03253	hypothetical protein
-	-	numaz_03281	hypothetical protein
-	-	numaz_03290	hypothetical protein
-	-	numaz_03303	Transposase and inactivated derivatives, IS30 family
-	-	numaz_03305	hypothetical protein
-	-	numaz_03308	Retron-type reverse transcriptase
-	-	numaz_03318	Transposase and inactivated derivatives, IS30 family
-	-	numaz_03321	hypothetical protein
-	-	numaz_03333	Phage integrase, N-terminal SAM-like domain
-	-	numaz_03341	Uncharacterized conserved protein
-	-	numaz_03344	Peptidase family M23
-	-	numaz_03350	Methyltransferase domain
-	-	numaz_03353	Acetyltransferase (GNAT) domain
-	-	numaz_03365	Methylase involved in ubiquinone/menaquinone biosynthesis
-	-	numaz_03406	Protein kinase domain
-	-	numaz_03418	hypothetical protein
-	-	numaz_03434	1-aminocyclopropane-1-carboxylate deaminase
-	-	numaz_03452	Enterobacterial virulence protein IpgD
-	-	numaz_03468	tol-pal system beta propeller repeat protein TolB
-	-	numaz_03486	hypothetical protein
-	-	numaz_03501	Transposase and inactivated derivatives
-	-	numaz_03504	Predicted membrane protein
-	-	numaz_03514	phosphoribosylformylglycinamidine cyclo-ligase (EC 6.3.3.1)
-	-	numaz_03521	Dihydrofolate reductase
-	-	numaz_03537	hypothetical protein
-	-	numaz_03540	3-phosphoshikimate 1-carboxyvinyltransferase (EC 2.5.1.19)
-	-	numaz_03548	UDP-N-acetylmuramate--L-alanine ligase (EC 6.3.2.8)
-	-	numaz_03554	UDP-N-acetylmuramoylalanyl-D-glutamate--2,6-diaminopimelate ligase (EC 6.3.2.13)
-	-	numaz_03562	Uncharacterized conserved protein
-	-	numaz_03598	hypothetical protein
-	-	numaz_03600	FOG: Ankyrin repeat
-	-	numaz_03607	Uncharacterized conserved protein
-	-	numaz_03611	Carbon-nitrogen hydrolase
-	-	numaz_03615	Uncharacterized proteins, homologs of microcin C7 resistance protein MccF
-	-	numaz_03619	Uncharacterized protein/domain, possibly involved in tellurite resistance
-	-	numaz_03630	hypothetical protein
-	-	numaz_03640	hypothetical protein
-	-	numaz_03658	hypothetical protein
-	-	numaz_03659	tRNA-i(6)A37 thiotransferase enzyme MiaB
-	-	numaz_03663	hypothetical protein
-	-	numaz_03670	hypothetical protein
-	-	numaz_03673	Methyltransferase domain
-	-	numaz_03727	hypothetical protein
-	-	numaz_03729	hypothetical protein
-	-	numaz_03740	HNH endonuclease
-	-	numaz_03742	Restriction endonuclease/Topoisomerase DNA binding C4 zinc finger
-	-	numaz_03744	hypothetical protein
-	-	numaz_03747	hypothetical protein
-	-	numaz_03749	Uncharacterized protein conserved in bacteria
-	-	numaz_03754	Pyridine nucleotide-disulphide oxidoreductase
-	-	numaz_03766	hypothetical protein
-	-	numaz_03818	ATP-dependent RNA helicase CsdA (EC 5.99.1.-)
-	-	numaz_03822	S1/P1 Nuclease
-	-	numaz_03834	hypothetical protein
-	-	numaz_03837	hypothetical protein
-	-	numaz_03838	hypothetical protein
-	-	numaz_03844	Predicted endonuclease containing a URI domain
-	-	numaz_03855	Protein-disulfide isomerase
-	-	numaz_03857	Thioredoxin-like
-	-	numaz_03868	hypothetical protein
-	-	numaz_03873	WD domain, G-beta repeat
-	-	numaz_03916	Flagellar capping protein
-	-	numaz_03921	RNA polymerase sigma factor, FliA/WhiG family
-	-	numaz_03927	Flagellar hook capping protein
-	-	numaz_03938	hypothetical protein
-	-	numaz_03953	hypothetical protein
-	-	numaz_03954	hypothetical protein
-	-	numaz_03969	Transposase and inactivated derivatives
-	-	numaz_03974	Putative zinc-finger
-	-	numaz_03975	RNA polymerase sigma factor, sigma-70 family
-	-	numaz_03993	hypothetical protein
-	-	numaz_04019	ABC-type proline/glycine betaine transport systems, periplasmic components
-	-	numaz_04024	hypothetical protein
-	-	numaz_04031	Protein of unknown function (DUF3396)
-	-	numaz_04035	Biopolymer transport protein
-	-	numaz_04113	Adenosine/AMP deaminase
-	-	numaz_04126	uncharacterized domain 1
-	-	numaz_04127	hypothetical protein
-	-	numaz_04128	PhoPQ-activated pathogenicity-related protein
-	-	numaz_04135	hypothetical protein
-	-	numaz_04143	hypothetical protein
-	-	numaz_04146	ATPase components of ABC transporters with duplicated ATPase domains
-	-	numaz_04158	Immunity protein 23
-	-	numaz_04169	hypothetical protein
-	-	numaz_04207	ABC-type Fe3+ transport system, permease component
-	-	numaz_04221	hypothetical protein
-	-	numaz_04228	potassium uptake protein, TrkH family
-	-	numaz_04239	coproporphyrinogen oxidase (EC 1.3.3.3)
-	-	numaz_04246	oligopeptide/dipeptide ABC transporter, ATP-binding protein, C-terminal domain
-	-	numaz_04252	hypothetical protein
-	-	numaz_04265	protoheme IX farnesyltransferase
-	-	numaz_04291	hypothetical protein
-	-	numaz_04339	hypothetical protein
-	-	numaz_04356	glutaminyl-tRNA synthetase (EC 6.1.1.18)
-	-	numaz_04374	Transposase DDE domain group 1
-	-	numaz_04376	hypothetical protein
-	-	numaz_04389	hypothetical protein
-	-	numaz_04395	periplasmic nitrate reductase maturation protein NapF
-	-	numaz_04411	UDP-4-keto-6-deoxy-N-acetylglucosamine 4-aminotransferase
-	-	numaz_04446	CRISPR-associated protein, Cse2 family
-	-	numaz_04447	CRISPR-associated protein, Cse1 family
-	-	numaz_04467	hypothetical protein
-	-	numaz_04481	hypothetical protein
-	-	numaz_04496	Integral membrane protein, interacts with FtsH
-	-	numaz_04499	hypothetical protein
-	-	numaz_04526	C-terminal novel E3 ligase, LRR-interacting/Leucine Rich repeats (2 copies)
-	-	numaz_04552	lipoprotein signal peptidase
-	-	numaz_04557	von Willebrand factor type A domain
-	-	numaz_04566	Neisseria PilC beta-propeller domain
-	-	numaz_04570	hypothetical protein
-	-	numaz_04574	Neisseria PilC beta-propeller domain
-	-	numaz_04616	Protein of unknown function (DUF2803)
-	-	numaz_04618	hypothetical protein
-	-	numaz_04625	ABC-type uncharacterized transport system, permease component
-	-	numaz_04651	Uncharacterized Fe-S protein
-	-	numaz_04672	Uncharacterized conserved protein
-	-	numaz_04678	hypothetical protein
-	-	numaz_04682	hypothetical protein
-	-	numaz_04689	Methionine synthase II (cobalamin-independent)
-	-	numaz_04692	3-carboxymuconate cyclase
-	-	numaz_04693	3-carboxymuconate cyclase
-	-	numaz_04694	3-carboxymuconate cyclase
-	-	numaz_04695	3-carboxymuconate cyclase
-	-	numaz_04696	3-carboxymuconate cyclase
-	-	numaz_04697	3-carboxymuconate cyclase
-	-	numaz_04699	Lactonase, 7-bladed beta-propeller
-	-	numaz_04701	3-carboxymuconate cyclase
-	-	numaz_04702	3-carboxymuconate cyclase
-	-	numaz_04703	hypothetical protein
-	-	numaz_04704	Lactonase, 7-bladed beta-propeller
-	-	numaz_04706	Lactonase, 7-bladed beta-propeller
-	-	numaz_04707	3-carboxymuconate cyclase
-	-	numaz_04708	3-carboxymuconate cyclase
-	-	numaz_04709	3-carboxymuconate cyclase
-	-	numaz_04710	Lactonase, 7-bladed beta-propeller
-	-	numaz_04712	3-carboxymuconate cyclase
-	-	numaz_04713	3-carboxymuconate cyclase
-	-	numaz_04765	Mannitol-1-phosphate/altronate dehydrogenases
-	-	numaz_04815	L-lysine 2,3-aminomutase (EC 5.4.3.2)
-	-	numaz_04853	hypothetical protein
-	-	numaz_04862	hypothetical protein
-	-	numaz_04868	hypothetical protein
-	-	numaz_04880	Transposase DDE domain
-	-	numaz_04911	Transposase and inactivated derivatives
-	-	numaz_04917	chromate transporter, chromate ion transporter (CHR) family
-	-	numaz_04920	Twin arginine targeting (Tat) protein translocase TatC
-	-	numaz_04933	O-succinylhomoserine sulfhydrylase (EC 2.5.1.-)
-	-	numaz_04947	ISXO2-like transposase domain
-	-	numaz_04949	Transposase and inactivated derivatives
-	-	numaz_04959	N-acetyl sugar amidotransferase
-	-	numaz_05006	chorismate synthase (EC 4.2.3.5)
-	-	numaz_05009	hypothetical protein
-	-	numaz_05021	Protein kinase domain
-	-	numaz_05032	hypothetical protein
-	-	numaz_05042	hypothetical protein
-	-	numaz_05050	hypothetical protein
-	-	numaz_05054	NADH:ubiquinone oxidoreductase, Na(+)-translocating, D subunit
-	-	numaz_05059	Na+/H+-dicarboxylate symporters
-	-	numaz_05061	Tfp pilus assembly protein PilZ
-	-	numaz_05067	hypothetical protein
-	-	numaz_05071	phosphate:acyl-[acyl carrier protein] acyltransferase
-	-	numaz_05083	Uncharacterized protein conserved in bacteria
-	-	numaz_05094	hypothetical protein
-	-	numaz_05107	O-succinylhomoserine sulfhydrylase (EC 2.5.1.-)
-	-	numaz_05111	Macro domain
-	-	numaz_05119	hypothetical protein
-	-	numaz_05132	Uncharacterized protein conserved in bacteria
-	-	numaz_05143	Lipid A 3-O-deacylase (PagL)
-	-	numaz_05146	Glycosyl transferases group 1
-	-	numaz_05154	toxin-antitoxin system, toxin component, Txe/YoeB family
-	-	numaz_05162	Uncharacterized protein conserved in cyanobacteria
-	-	numaz_05164	hypothetical protein
-	-	numaz_05167	hypothetical protein
-	-	numaz_05171	Capsule polysaccharide export protein
-	-	numaz_05172	ABC-type polysaccharide/polyol phosphate transport system, ATPase component
-	-	numaz_05176	NAD-dependent aldehyde dehydrogenases
-	-	numaz_05180	Transposase zinc-ribbon domain
-	-	numaz_05206	Cysteine-rich CPCC
-	-	numaz_05208	hypothetical protein
-	-	numaz_05257	Uncharacterized conserved protein
-	-	numaz_05269	type VI secretion-associated protein, ImpA family
-	-	numaz_05273	hypothetical protein
-	-	numaz_05277	type IV / VI secretion system protein, DotU family
-	-	numaz_05278	type VI secretion protein, VC_A0114 family
-	-	numaz_05281	Serine/threonine protein kinase
-	-	numaz_05291	23S rRNA m(2)A-2503 methyltransferase (EC 2.1.1.192)
-	-	numaz_05328	hypothetical protein
-	-	numaz_05342	Helix-loop-helix DNA-binding domain
-	-	numaz_05366	hypothetical protein
-	-	numaz_05371	hypothetical protein
-	-	numaz_05374	hypothetical protein
-	-	numaz_05387	hypothetical protein
-	-	numaz_05392	hypothetical protein
-	-	numaz_05403	Uncharacterized conserved protein
-	-	numaz_05405	Methyltransferase domain
-	-	numaz_05410	YcaO-like family
-	-	numaz_05412	hypothetical protein
-	-	numaz_05422	Transposase DDE domain group 1
-	-	numaz_05426	Retron-type reverse transcriptase
-	-	numaz_05429	Transposase zinc-ribbon domain
-	-	numaz_05434	hypothetical protein
-	-	numaz_05436	Transposase and inactivated derivatives
-	-	numaz_05439	hypothetical protein
-	-	numaz_05474	hypothetical protein
-	-	numaz_05477	hypothetical protein
-	-	numaz_05480	Retron-type reverse transcriptase
-	-	numaz_05486	hypothetical protein
-	-	numaz_05493	hypothetical protein
-	-	numaz_05507	hypothetical protein
-	-	numaz_05510	hypothetical protein
-	-	numaz_05520	hypothetical protein
